# Supplementary material for: Identification of distinct circulating exosomes in Parkinson's disease
Source: Ann Clin Transl Neurol. 2015 Feb 6;2(4):353–61. doi: 10.1002/acn3.175 (PMC4402081; doi:10.1002/acn3.175)
Supplement: Table S1. — List of the 1033 proteins that were identified across samples. [file acn30002-0353-sd1.xlsx]

## Sheet: Table S1_proteins_PEAKS_Exosome
Supplementary Table 1: Proteins isolated from human serum microvesicles identified by tandem mass spectrometry
Protein Group	Protein ID	Accession	-10lgP	Coverage (%)	#Peptides	#Unique	PTM	Avg. Mass	Description
1	1	P01024	345.73	88	275	259	Y	187147	RecName: Full=Complement C3; AltName: Full=C3 and PZP-like alpha-2-macroglobulin domain-containing protein 1; Contains: RecName: Full=Complement C3 beta chain; Contains: RecName: Full=Complement C3 alpha chain; Contains: RecName: Full=C3a anaphyla...
5	3	P02751	328.98	72	200	196	Y	262622	RecName: Full=Fibronectin; Short=FN; AltName: Full=Cold-insoluble globulin; Short=CIG; Contains: RecName: Full=Anastellin; Contains: RecName: Full=Ugl-Y1; Contains: RecName: Full=Ugl-Y2; Contains: RecName: Full=Ugl-Y3; Flags: Precursor; taxon_id:9...
4	2	P01023	315.75	74	165	143	Y	163290	RecName: Full=Alpha-2-macroglobulin; Short=Alpha-2-M; AltName: Full=C3 and PZP-like alpha-2-macroglobulin domain-containing protein 5; Flags: Precursor; taxon_id:9606 Homo sapiens
8	5	P0C0L4	296.95	61	119	6	Y	192784	RecName: Full=Complement C4-A; AltName: Full=Acidic complement C4; AltName: Full=C3 and PZP-like alpha-2-macroglobulin domain-containing protein 2; Contains: RecName: Full=Complement C4 beta chain; Contains: RecName: Full=Complement C4-A alpha cha...
7	4	P0C0L5	296.57	61	117	4	Y	192750	RecName: Full=Complement C4-B; AltName: Full=Basic complement C4; AltName: Full=C3 and PZP-like alpha-2-macroglobulin domain-containing protein 3; Contains: RecName: Full=Complement C4 beta chain; Contains: RecName: Full=Complement C4-B alpha chai...
2	8	P01871	284.63	78	134	51	Y	49307	RecName: Full=Ig mu chain C region; taxon_id:9606 Homo sapiens
6	6	P02768	278.56	87	89	87	Y	69367	RecName: Full=Serum albumin; Flags: Precursor; taxon_id:9606 Homo sapiens
42	12	P04275	261.41	40	91	86	Y	309262	RecName: Full=von Willebrand factor; Short=vWF; Contains: RecName: Full=von Willebrand antigen 2; AltName: Full=von Willebrand antigen II; Flags: Precursor; taxon_id:9606 Homo sapiens
3	26	P04220	257.71	69	93	10	Y	43057	RecName: Full=Ig mu heavy chain disease protein; AltName: Full=BOT; taxon_id:9606 Homo sapiens
13	7	P04003	253.8	77	58	57	Y	67033	RecName: Full=C4b-binding protein alpha chain; Short=C4bp; AltName: Full=Proline-rich protein; Short=PRP; Flags: Precursor; taxon_id:9606 Homo sapiens
32	15	P04264	243.34	69	59	48	Y	66039	RecName: Full=Keratin type II cytoskeletal 1; AltName: Full=67 kDa cytokeratin; AltName: Full=Cytokeratin-1; Short=CK-1; AltName: Full=Hair alpha protein; AltName: Full=Keratin-1; Short=K1; AltName: Full=Type-II keratin Kb1; taxon_id:9606 Homo sa...
56	18	P01031	235.43	39	63	60	Y	188304	RecName: Full=Complement C5; AltName: Full=C3 and PZP-like alpha-2-macroglobulin domain-containing protein 4; Contains: RecName: Full=Complement C5 beta chain; Contains: RecName: Full=Complement C5 alpha chain; Contains: RecName: Full=C5a anaphyla...
36	14	P02787	235.04	64	52	51	Y	77064	RecName: Full=Serotransferrin; Short=Transferrin; AltName: Full=Beta-1 metal-binding globulin; AltName: Full=Siderophilin; Flags: Precursor; taxon_id:9606 Homo sapiens
66	11	P08603	232.13	45	45	40	Y	139096	RecName: Full=Complement factor H; AltName: Full=H factor 1; Flags: Precursor; taxon_id:9606 Homo sapiens
9	121	P01834	230.16	100	36	36	Y	11609	RecName: Full=Ig kappa chain C region; taxon_id:9606 Homo sapiens
55	9	P35527	229.48	67	39	37	Y	62064	RecName: Full=Keratin type I cytoskeletal 9; AltName: Full=Cytokeratin-9; Short=CK-9; AltName: Full=Keratin-9; Short=K9; taxon_id:9606 Homo sapiens
22	21	Q14624	227.23	46	47	47	Y	103357	RecName: Full=Inter-alpha-trypsin inhibitor heavy chain H4; Short=ITI heavy chain H4; Short=ITI-HC4; Short=Inter-alpha-inhibitor heavy chain 4; AltName: Full=Inter-alpha-trypsin inhibitor family heavy chain-related protein; Short=IHRP; AltName: Fu...
38	16	P00736	227.13	64	44	39	Y	80119	RecName: Full=Complement C1r subcomponent; EC=3.4.21.41; AltName: Full=Complement component 1 subcomponent r; Contains: RecName: Full=Complement C1r subcomponent heavy chain; Contains: RecName: Full=Complement C1r subcomponent light chain; Flags: ...
70	13	P35908	220.91	76	42	30	Y	65433	RecName: Full=Keratin type II cytoskeletal 2 epidermal; AltName: Full=Cytokeratin-2e; Short=CK-2e; AltName: Full=Epithelial keratin-2e; AltName: Full=Keratin-2 epidermis; AltName: Full=Keratin-2e; Short=K2e; AltName: Full=Type-II keratin Kb2; tax...
26	22	P00738	220.34	65	42	14	Y	45205	RecName: Full=Haptoglobin; AltName: Full=Zonulin; Contains: RecName: Full=Haptoglobin alpha chain; Contains: RecName: Full=Haptoglobin beta chain; Flags: Precursor; taxon_id:9606 Homo sapiens
62	17	P02786	218.87	47	38	35	Y	84871	RecName: Full=Transferrin receptor protein 1; Short=TR; Short=TfR; Short=TfR1; Short=Trfr; AltName: Full=T9; AltName: Full=p90; AltName: CD_antigen=CD71; Contains: RecName: Full=Transferrin receptor protein 1 serum form; Short=sTfR; taxon_id:9606...
14	30	O43866	218.27	86	32	28	Y	38088	RecName: Full=CD5 antigen-like; AltName: Full=CT-2; AltName: Full=IgM-associated peptide; AltName: Full=SP-alpha; Flags: Precursor; taxon_id:9606 Homo sapiens
17	25	P02647	218.2	83	42	42	Y	30778	RecName: Full=Apolipoprotein A-I; Short=Apo-AI; Short=ApoA-I; AltName: Full=Apolipoprotein A1; Contains: RecName: Full=Truncated apolipoprotein A-I; AltName: Full=Apolipoprotein A-I(1-242); Flags: Precursor; taxon_id:9606 Homo sapiens
23	31	P00739	216.81	81	44	15	Y	39030	RecName: Full=Haptoglobin-related protein; Flags: Precursor; taxon_id:9606 Homo sapiens
51	19	P13645	216.66	52	33	24	Y	58827	RecName: Full=Keratin type I cytoskeletal 10; AltName: Full=Cytokeratin-10; Short=CK-10; AltName: Full=Keratin-10; Short=K10; taxon_id:9606 Homo sapiens
43	10	P09871	214.86	55	31	29	Y	76685	RecName: Full=Complement C1s subcomponent; EC=3.4.21.42; AltName: Full=C1 esterase; AltName: Full=Complement component 1 subcomponent s; Contains: RecName: Full=Complement C1s subcomponent heavy chain; Contains: RecName: Full=Complement C1s subcom...
79	38	P04114	212.72	15	55	52	Y	515611	RecName: Full=Apolipoprotein B-100; Short=Apo B-100; Contains: RecName: Full=Apolipoprotein B-48; Short=Apo B-48; Flags: Precursor; taxon_id:9606 Homo sapiens
16	46	P01857	212.64	68	29	9	Y	36106	RecName: Full=Ig gamma-1 chain C region; taxon_id:9606 Homo sapiens
48	20	P07225	212.45	54	34	30	Y	75123	RecName: Full=Vitamin K-dependent protein S; Flags: Precursor; taxon_id:9606 Homo sapiens
10	112	P0CG05	211.47	100	34	7	Y	11294	RecName: Full=Ig lambda-2 chain C regions; taxon_id:9606 Homo sapiens
19	43	P01860	208.48	63	30	9	Y	41287	RecName: Full=Ig gamma-3 chain C region; AltName: Full=HDC; AltName: Full=Heavy chain disease protein; taxon_id:9606 Homo sapiens
21	47	P01859	207.38	67	28	9	Y	35901	RecName: Full=Ig gamma-2 chain C region; taxon_id:9606 Homo sapiens
20	45	P01876	206.59	64	28	9	Y	37655	RecName: Full=Ig alpha-1 chain C region; taxon_id:9606 Homo sapiens
15	175	P02776	205.24	65	34	34	Y	10845	RecName: Full=Platelet factor 4; Short=PF-4; AltName: Full=C-X-C motif chemokine 4; AltName: Full=Iroplact; AltName: Full=Oncostatin-A; Contains: RecName: Full=Platelet factor 4 short form; Flags: Precursor; taxon_id:9606 Homo sapiens
41	23	Q08380	205.13	43	25	24	Y	65331	RecName: Full=Galectin-3-binding protein; AltName: Full=Basement membrane autoantigen p105; AltName: Full=Lectin galactoside-binding soluble 3-binding protein; AltName: Full=Mac-2-binding protein; Short=MAC2BP; Short=Mac-2 BP; AltName: Full=Tumor-...
86	24	Q9Y6R7	204.73	13	38	37	Y	572021	RecName: Full=IgGFc-binding protein; AltName: Full=Fcgamma-binding protein antigen; Short=FcgammaBP; Flags: Precursor; taxon_id:9606 Homo sapiens
11	120	P0CG06	204.63	93	27	3	Y	11237	RecName: Full=Ig lambda-3 chain C regions; taxon_id:9606 Homo sapiens
12	94	B9A064	204.6	55	34	12	Y	23063	RecName: Full=Immunoglobulin lambda-like polypeptide 5; AltName: Full=G lambda-1; AltName: Full=Germline immunoglobulin lambda 1; Flags: Precursor; taxon_id:9606 Homo sapiens
117	32	P00751	200.88	37	28	26	Y	85533	RecName: Full=Complement factor B; EC=3.4.21.47; AltName: Full=C3/C5 convertase; AltName: Full=Glycine-rich beta glycoprotein; Short=GBG; AltName: Full=PBF2; AltName: Full=Properdin factor B; Contains: RecName: Full=Complement factor B Ba fragment...
65	39	P06727	198.76	63	33	33	Y	45399	RecName: Full=Apolipoprotein A-IV; Short=Apo-AIV; Short=ApoA-IV; AltName: Full=Apolipoprotein A4; Flags: Precursor; taxon_id:9606 Homo sapiens
28	52	Q8WZ42	198.41	3	110	104	Y	3815922	RecName: Full=Titin; EC=2.7.11.1; AltName: Full=Connectin; AltName: Full=Rhabdomyosarcoma antigen MU-RMS-40.14; taxon_id:9606 Homo sapiens
27	60	P01877	198.36	65	24	5	Y	36526	RecName: Full=Ig alpha-2 chain C region; taxon_id:9606 Homo sapiens
91	29	Q13201	196.69	28	27	26	Y	138110	RecName: Full=Multimerin-1; AltName: Full=EMILIN-4; AltName: Full=Elastin microfibril interface located protein 4; Short=Elastin microfibril interfacer 4; AltName: Full=Endothelial cell multimerin; Contains: RecName: Full=Platelet glycoprotein Ia*...
95	37	P06396	194.83	40	28	24	Y	85697	RecName: Full=Gelsolin; AltName: Full=AGEL; AltName: Full=Actin-depolymerizing factor; Short=ADF; AltName: Full=Brevin; Flags: Precursor; taxon_id:9606 Homo sapiens
92	27	P07996	193.24	31	28	25	Y	129383	RecName: Full=Thrombospondin-1; Flags: Precursor; taxon_id:9606 Homo sapiens
75	33	P00734	193.23	48	27	25	Y	70037	RecName: Full=Prothrombin; EC=3.4.21.5; AltName: Full=Coagulation factor II; Contains: RecName: Full=Activation peptide fragment 1; Contains: RecName: Full=Activation peptide fragment 2; Contains: RecName: Full=Thrombin light chain; Contains: RecN...
37	102	P18136	192.74	85	62	3	Y	14089	RecName: Full=Ig kappa chain V-III region HIC; Flags: Precursor; taxon_id:9606 Homo sapiens
140	28	P00747	192.51	44	25	25	Y	90569	RecName: Full=Plasminogen; EC=3.4.21.7; Contains: RecName: Full=Plasmin heavy chain A; Contains: RecName: Full=Activation peptide; Contains: RecName: Full=Angiostatin; Contains: RecName: Full=Plasmin heavy chain A short form; Contains: RecName: F...
105	41	P05106	190.03	36	21	21	Y	87058	RecName: Full=Integrin beta-3; AltName: Full=Platelet membrane glycoprotein IIIa; Short=GPIIIa; AltName: CD_antigen=CD61; Flags: Precursor; taxon_id:9606 Homo sapiens
34	64	P68871	189.81	95	22	11	Y	15998	RecName: Full=Hemoglobin subunit beta; AltName: Full=Beta-globin; AltName: Full=Hemoglobin beta chain; Contains: RecName: Full=LVV-hemorphin-7; taxon_id:9606 Homo sapiens
24	68	P01861	186.1	56	20	4	Y	35941	RecName: Full=Ig gamma-4 chain C region; taxon_id:9606 Homo sapiens
128	42	P02748	185.62	48	21	19	Y	63173	RecName: Full=Complement component C9; Contains: RecName: Full=Complement component C9a; Contains: RecName: Full=Complement component C9b; Flags: Precursor; taxon_id:9606 Homo sapiens
60	34	P04196	185.54	44	26	25	Y	59578	RecName: Full=Histidine-rich glycoprotein; AltName: Full=Histidine-proline-rich glycoprotein; Short=HPRG; Flags: Precursor; taxon_id:9606 Homo sapiens
76	51	P10909	185.4	38	22	19	Y	52495	RecName: Full=Clusterin; AltName: Full=Aging-associated gene 4 protein; AltName: Full=Apolipoprotein J; Short=Apo-J; AltName: Full=Complement cytolysis inhibitor; Short=CLI; AltName: Full=Complement-associated protein SP-40 40; AltName: Full=Ku70-...
40	58	P27918	185.09	38	19	18	Y	51276	RecName: Full=Properdin; AltName: Full=Complement factor P; Flags: Precursor; taxon_id:9606 Homo sapiens
39	111	P18135	184.52	85	57	1	Y	14073	RecName: Full=Ig kappa chain V-III region HAH; Flags: Precursor; taxon_id:9606 Homo sapiens
49	75	Q15485	184.5	60	23	21	Y	34001	RecName: Full=Ficolin-2; AltName: Full=37 kDa elastin-binding protein; AltName: Full=Collagen/fibrinogen domain-containing protein 2; AltName: Full=EBP-37; AltName: Full=Ficolin-B; AltName: Full=Ficolin-beta; AltName: Full=Hucolin; AltName: Full=L...
93	36	P08514	184.01	22	19	19	Y	113377	RecName: Full=Integrin alpha-IIb; AltName: Full=GPalpha IIb; Short=GPIIb; AltName: Full=Platelet membrane glycoprotein IIb; AltName: CD_antigen=CD41; Contains: RecName: Full=Integrin alpha-IIb heavy chain; Contains: RecName: Full=Integrin alpha-II...
103	35	Q16610	183.32	58	21	20	Y	60674	RecName: Full=Extracellular matrix protein 1; AltName: Full=Secretory component p85; Flags: Precursor; taxon_id:9606 Homo sapiens
58	50	O14791	183.24	56	25	25	Y	43974	RecName: Full=Apolipoprotein L1; AltName: Full=Apolipoprotein L; Short=Apo-L; Short=ApoL; AltName: Full=Apolipoprotein L-I; Short=ApoL-I; Flags: Precursor; taxon_id:9606 Homo sapiens
104	40	P02671	183.11	28	19	18	Y	94973	RecName: Full=Fibrinogen alpha chain; Contains: RecName: Full=Fibrinopeptide A; Contains: RecName: Full=Fibrinogen alpha chain; Flags: Precursor; taxon_id:9606 Homo sapiens
97	48	Q07954	178.6	8	29	26	Y	504610	RecName: Full=Prolow-density lipoprotein receptor-related protein 1; Short=LRP-1; AltName: Full=Alpha-2-macroglobulin receptor; Short=A2MR; AltName: Full=Apolipoprotein E receptor; Short=APOER; AltName: CD_antigen=CD91; Contains: RecName: Full=Low...
88	53	P04004	177.5	41	21	19	Y	54306	RecName: Full=Vitronectin; Short=VN; AltName: Full=S-protein; AltName: Full=Serum-spreading factor; AltName: Full=V75; Contains: RecName: Full=Vitronectin V65 subunit; Contains: RecName: Full=Vitronectin V10 subunit; Contains: RecName: Full=Somato...
50	119	P04206	176.81	93	44	4	Y	11830	RecName: Full=Ig kappa chain V-III region GOL; AltName: Full=Rheumatoid factor; taxon_id:9606 Homo sapiens
83	62	P60709	175.98	49	22	5	Y	41737	RecName: Full=Actin cytoplasmic 1; AltName: Full=Beta-actin; Contains: RecName: Full=Actin cytoplasmic 1 N-terminally processed; taxon_id:9606 Homo sapiens
133	44	P01833	175.24	34	17	17	Y	83284	RecName: Full=Polymeric immunoglobulin receptor; Short=PIgR; Short=Poly-Ig receptor; AltName: Full=Hepatocellular carcinoma-associated protein TB6; Contains: RecName: Full=Secretory component; Flags: Precursor; taxon_id:9606 Homo sapiens
106	49	P03952	175.14	39	23	21	Y	71370	RecName: Full=Plasma kallikrein; EC=3.4.21.34; AltName: Full=Fletcher factor; AltName: Full=Kininogenin; AltName: Full=Plasma prekallikrein; Contains: RecName: Full=Plasma kallikrein heavy chain; Contains: RecName: Full=Plasma kallikrein light cha...
47	107	P01622	174.43	100	48	8	Y	11788	RecName: Full=Ig kappa chain V-III region Ti; taxon_id:9606 Homo sapiens
44	142	P01620	174.17	76	54	2	Y	11775	RecName: Full=Ig kappa chain V-III region SIE; taxon_id:9606 Homo sapiens
54	189	P01621	172.69	79	45	12	Y	10729	RecName: Full=Ig kappa chain V-III region NG9; Flags: Precursor; Fragment; taxon_id:9606 Homo sapiens
29	104	P02746	172.29	54	18	17	Y	26722	RecName: Full=Complement C1q subcomponent subunit B; Flags: Precursor; taxon_id:9606 Homo sapiens
33	86	P01591	172.17	72	17	17	Y	18099	RecName: Full=Immunoglobulin J chain; Flags: Precursor; taxon_id:9606 Homo sapiens
18	172	P0CF74	171.7	65	17	0	Y	11277	RecName: Full=Ig lambda-6 chain C region; taxon_id:9606 Homo sapiens
121	54	P01009	170.59	46	19	19	Y	46737	RecName: Full=Alpha-1-antitrypsin; AltName: Full=Alpha-1 protease inhibitor; AltName: Full=Alpha-1-antiproteinase; AltName: Full=Serpin A1; Contains: RecName: Full=Short peptide from AAT; Short=SPAAT; Flags: Precursor; taxon_id:9606 Homo sapiens
85	71	P32119	169.77	75	23	22	Y	21892	RecName: Full=Peroxiredoxin-2; EC=1.11.1.15; AltName: Full=Natural killer cell-enhancing factor B; Short=NKEF-B; AltName: Full=PRP; AltName: Full=Thiol-specific antioxidant protein; Short=TSA; AltName: Full=Thioredoxin peroxidase 1; AltName: Full=...
168	66	P13671	168.8	22	17	16	Y	104786	RecName: Full=Complement component C6; Flags: Precursor; taxon_id:9606 Homo sapiens
80	100	O75636	166.15	45	15	14	Y	32903	RecName: Full=Ficolin-3; AltName: Full=Collagen/fibrinogen domain-containing lectin 3 p35; AltName: Full=Collagen/fibrinogen domain-containing protein 3; AltName: Full=Hakata antigen; Flags: Precursor; taxon_id:9606 Homo sapiens
164	65	P27105	166.11	70	18	15	Y	31731	RecName: Full=Erythrocyte band 7 integral membrane protein; AltName: Full=Protein 7.2b; AltName: Full=Stomatin; taxon_id:9606 Homo sapiens
31	81	P20742	165.25	10	19	2	Y	163862	RecName: Full=Pregnancy zone protein; AltName: Full=C3 and PZP-like alpha-2-macroglobulin domain-containing protein 6; Flags: Precursor; taxon_id:9606 Homo sapiens
52	146	P01764	164.68	67	25	5	Y	12582	RecName: Full=Ig heavy chain V-III region VH26; Flags: Precursor; taxon_id:9606 Homo sapiens
89	73	P68133	164.59	34	17	0	Y	42051	RecName: Full=Actin alpha skeletal muscle; AltName: Full=Alpha-actin-1; Flags: Precursor; taxon_id:9606 Homo sapiens
89	72	P68032	164.59	34	17	0	Y	42019	RecName: Full=Actin alpha cardiac muscle 1; AltName: Full=Alpha-cardiac actin; Flags: Precursor; taxon_id:9606 Homo sapiens
159	57	P00488	163.07	26	16	13	Y	83267	RecName: Full=Coagulation factor XIII A chain; Short=Coagulation factor XIIIa; EC=2.3.2.13; AltName: Full=Protein-glutamine gamma-glutamyltransferase A chain; AltName: Full=Transglutaminase A chain; Flags: Precursor; taxon_id:9606 Homo sapiens
185	78	P07357	162.53	29	14	14	Y	65163	RecName: Full=Complement component C8 alpha chain; AltName: Full=Complement component 8 subunit alpha; Flags: Precursor; taxon_id:9606 Homo sapiens
35	123	P02747	162.1	39	14	13	Y	25774	RecName: Full=Complement C1q subcomponent subunit C; Flags: Precursor; taxon_id:9606 Homo sapiens
71	141	P04433	161.58	66	35	26	Y	12575	RecName: Full=Ig kappa chain V-III region VG; Flags: Precursor; Fragment; taxon_id:9606 Homo sapiens
146	59	P02730	160.88	24	14	13	Y	101792	RecName: Full=Band 3 anion transport protein; AltName: Full=Anion exchange protein 1; Short=AE 1; Short=Anion exchanger 1; AltName: Full=Solute carrier family 4 member 1; AltName: CD_antigen=CD233; taxon_id:9606 Homo sapiens
90	82	P62736	160.77	31	16	0	Y	42009	RecName: Full=Actin aortic smooth muscle; AltName: Full=Alpha-actin-2; AltName: Full=Cell growth-inhibiting gene 46 protein; Flags: Precursor; taxon_id:9606 Homo sapiens
45	114	P02745	160.61	48	16	16	Y	26017	RecName: Full=Complement C1q subcomponent subunit A; Flags: Precursor; taxon_id:9606 Homo sapiens
116	70	P02538	159.03	25	19	2	Y	60045	RecName: Full=Keratin type II cytoskeletal 6A; AltName: Full=Cytokeratin-6A; Short=CK-6A; AltName: Full=Cytokeratin-6D; Short=CK-6D; AltName: Full=Keratin-6A; Short=K6A; AltName: Full=Type-II keratin Kb6; AltName: Allergen=Hom s 5; taxon_id:9606 ...
125	55	P02649	159	55	16	15	Y	36154	RecName: Full=Apolipoprotein E; Short=Apo-E; Flags: Precursor; taxon_id:9606 Homo sapiens
139	67	P02533	157.9	32	17	6	Y	51562	RecName: Full=Keratin type I cytoskeletal 14; AltName: Full=Cytokeratin-14; Short=CK-14; AltName: Full=Keratin-14; Short=K14; taxon_id:9606 Homo sapiens
136	109	P02766	157.6	80	11	11	Y	15887	RecName: Full=Transthyretin; AltName: Full=ATTR; AltName: Full=Prealbumin; AltName: Full=TBPA; Flags: Precursor; taxon_id:9606 Homo sapiens
129	61	P12259	157.14	8	16	14	Y	251701	RecName: Full=Coagulation factor V; AltName: Full=Activated protein C cofactor; AltName: Full=Proaccelerin labile factor; Contains: RecName: Full=Coagulation factor V heavy chain; Contains: RecName: Full=Coagulation factor V light chain; Flags: P...
46	148	P01766	156.63	47	26	2	Y	13227	RecName: Full=Ig heavy chain V-III region BRO; taxon_id:9606 Homo sapiens
197	56	P15144	156.44	23	18	18	Y	109539	RecName: Full=Aminopeptidase N; Short=AP-N; Short=hAPN; EC=3.4.11.2; AltName: Full=Alanyl aminopeptidase; AltName: Full=Aminopeptidase M; Short=AP-M; AltName: Full=Microsomal aminopeptidase; AltName: Full=Myeloid plasma membrane glycoprotein CD13;...
59	103	P69905	155.41	72	11	9	Y	15258	RecName: Full=Hemoglobin subunit alpha; AltName: Full=Alpha-globin; AltName: Full=Hemoglobin alpha chain; taxon_id:9606 Homo sapiens
74	133	P06310	153.87	69	19	12	Y	14707	RecName: Full=Ig kappa chain V-II region RPMI 6410; Flags: Precursor; taxon_id:9606 Homo sapiens
141	76	P48740	153.47	22	14	12	Y	79247	RecName: Full=Mannan-binding lectin serine protease 1; EC=3.4.21.-; AltName: Full=Complement factor MASP-3; AltName: Full=Complement-activating component of Ra-reactive factor; AltName: Full=Mannose-binding lectin-associated serine protease 1; Sho...
53	122	P01623	151.78	69	21	1	Y	11746	RecName: Full=Ig kappa chain V-III region WOL; taxon_id:9606 Homo sapiens
61	177	P01765	150.51	46	22	2	Y	12356	RecName: Full=Ig heavy chain V-III region TIL; taxon_id:9606 Homo sapiens
30	127	A0M8Q6	149.99	90	11	2	Y	11303	RecName: Full=Ig lambda-7 chain C region; taxon_id:9606 Homo sapiens
235	77	P10643	149.86	22	13	13	Y	93518	RecName: Full=Complement component C7; Flags: Precursor; taxon_id:9606 Homo sapiens
180	69	P19823	149.79	24	14	14	Y	106463	RecName: Full=Inter-alpha-trypsin inhibitor heavy chain H2; Short=ITI heavy chain H2; Short=ITI-HC2; Short=Inter-alpha-inhibitor heavy chain 2; AltName: Full=Inter-alpha-trypsin inhibitor complex component II; AltName: Full=Serum-derived hyalurona...
230	85	P07358	149.6	32	13	12	Y	67047	RecName: Full=Complement component C8 beta chain; AltName: Full=Complement component 8 subunit beta; Flags: Precursor; taxon_id:9606 Homo sapiens
113	91	P04259	149.59	19	17	0	Y	60067	RecName: Full=Keratin type II cytoskeletal 6B; AltName: Full=Cytokeratin-6B; Short=CK-6B; AltName: Full=Keratin-6B; Short=K6B; AltName: Full=Type-II keratin Kb10; taxon_id:9606 Homo sapiens
209	80	P21333	146.14	7	12	12	Y	280737	RecName: Full=Filamin-A; Short=FLN-A; AltName: Full=Actin-binding protein 280; Short=ABP-280; AltName: Full=Alpha-filamin; AltName: Full=Endothelial actin-binding protein; AltName: Full=Filamin-1; AltName: Full=Non-muscle filamin; taxon_id:9606 Ho...
77	144	P01781	145.79	52	14	9	Y	12730	RecName: Full=Ig heavy chain V-III region GAL; taxon_id:9606 Homo sapiens
247	113	Q86YZ3	144.83	5	9	8	Y	282389	RecName: Full=Hornerin; taxon_id:9606 Homo sapiens
73	116	P02042	144.71	39	11	0	Y	16055	RecName: Full=Hemoglobin subunit delta; AltName: Full=Delta-globin; AltName: Full=Hemoglobin delta chain; taxon_id:9606 Homo sapiens
156	93	P16671	142.96	23	13	11	Y	53053	RecName: Full=Platelet glycoprotein 4; AltName: Full=Fatty acid translocase; Short=FAT; AltName: Full=Glycoprotein IIIb; Short=GPIIIB; AltName: Full=Leukocyte differentiation antigen CD36; AltName: Full=PAS IV; AltName: Full=PAS-4; AltName: Full=P...
167	88	P08779	141.42	22	13	2	Y	51268	RecName: Full=Keratin type I cytoskeletal 16; AltName: Full=Cytokeratin-16; Short=CK-16; AltName: Full=Keratin-16; Short=K16; taxon_id:9606 Homo sapiens
57	216	P01777	141.32	54	18	2	Y	12802	RecName: Full=Ig heavy chain V-III region TEI; taxon_id:9606 Homo sapiens
82	143	P04208	141.18	57	17	5	Y	11725	RecName: Full=Ig lambda chain V-I region WAH; taxon_id:9606 Homo sapiens
72	243	P01779	140.59	33	16	1	Y	12431	RecName: Full=Ig heavy chain V-III region TUR; taxon_id:9606 Homo sapiens
244	79	P00450	139.83	15	12	12	Y	122205	RecName: Full=Ceruloplasmin; EC=1.16.3.1; AltName: Full=Ferroxidase; Flags: Precursor; taxon_id:9606 Homo sapiens
329	84	P08697	139.83	34	12	11	Y	54566	RecName: Full=Alpha-2-antiplasmin; Short=Alpha-2-AP; AltName: Full=Alpha-2-plasmin inhibitor; Short=Alpha-2-PI; AltName: Full=Serpin F2; Flags: Precursor; taxon_id:9606 Homo sapiens
135	90	P13647	138.98	16	14	2	Y	62378	RecName: Full=Keratin type II cytoskeletal 5; AltName: Full=58 kDa cytokeratin; AltName: Full=Cytokeratin-5; Short=CK-5; AltName: Full=Keratin-5; Short=K5; AltName: Full=Type-II keratin Kb5; taxon_id:9606 Homo sapiens
63	171	P06313	138.7	45	14	1	Y	14633	RecName: Full=Ig kappa chain V-IV region JI; Flags: Precursor; taxon_id:9606 Homo sapiens
350	99	P02675	138.06	21	10	10	Y	55928	RecName: Full=Fibrinogen beta chain; Contains: RecName: Full=Fibrinopeptide B; Contains: RecName: Full=Fibrinogen beta chain; Flags: Precursor; taxon_id:9606 Homo sapiens
78	244	P01776	137.25	35	16	0	Y	13091	RecName: Full=Ig heavy chain V-III region WAS; taxon_id:9606 Homo sapiens
96	178	P01602	137.17	52	10	3	Y	12768	RecName: Full=Ig kappa chain V-I region HK102; Flags: Precursor; Fragment; taxon_id:9606 Homo sapiens
212	89	Q03591	136.55	41	9	2	Y	37651	RecName: Full=Complement factor H-related protein 1; Short=FHR-1; AltName: Full=H factor-like protein 1; Short=H-factor-like 1; AltName: Full=H36; Flags: Precursor; taxon_id:9606 Homo sapiens
132	192	P80748	135.91	55	11	8	Y	11935	RecName: Full=Ig lambda chain V-III region LOI; taxon_id:9606 Homo sapiens
143	233	P01743	135.54	38	12	2	Y	12946	RecName: Full=Ig heavy chain V-I region HG3; Flags: Precursor; taxon_id:9606 Homo sapiens
110	110	P20851	133.77	39	9	9	Y	28357	RecName: Full=C4b-binding protein beta chain; Flags: Precursor; taxon_id:9606 Homo sapiens
192	87	P11142	133.25	21	12	4	N	70898	RecName: Full=Heat shock cognate 71 kDa protein; AltName: Full=Heat shock 70 kDa protein 8; taxon_id:9606 Homo sapiens
213	96	P02679	132.75	32	10	10	Y	51512	RecName: Full=Fibrinogen gamma chain; Flags: Precursor; taxon_id:9606 Homo sapiens
262	92	P02749	132.01	43	9	9	Y	38298	RecName: Full=Beta-2-glycoprotein 1; AltName: Full=APC inhibitor; AltName: Full=Activated protein C-binding protein; AltName: Full=Anticardiolipin cofactor; AltName: Full=Apolipoprotein H; Short=Apo-H; AltName: Full=Beta-2-glycoprotein I; Short=B2...
64	209	P01767	131.56	41	18	5	Y	12379	RecName: Full=Ig heavy chain V-III region BUT; taxon_id:9606 Homo sapiens
174	95	P02790	131.23	30	8	8	Y	51676	RecName: Full=Hemopexin; AltName: Full=Beta-1B-glycoprotein; Flags: Precursor; taxon_id:9606 Homo sapiens
149	98	P26038	130.82	22	16	9	Y	67820	RecName: Full=Moesin; AltName: Full=Membrane-organizing extension spike protein; taxon_id:9606 Homo sapiens
68	230	P06309	130.66	49	10	1	Y	12664	RecName: Full=Ig kappa chain V-II region GM607; Flags: Precursor; Fragment; taxon_id:9606 Homo sapiens
193	101	P01008	130.15	19	10	9	Y	52602	RecName: Full=Antithrombin-III; Short=ATIII; AltName: Full=Serpin C1; Flags: Precursor; taxon_id:9606 Homo sapiens
123	163	P02652	130.02	52	9	8	Y	11175	RecName: Full=Apolipoprotein A-II; Short=Apo-AII; Short=ApoA-II; AltName: Full=Apolipoprotein A2; Contains: RecName: Full=Truncated apolipoprotein A-II; AltName: Full=Apolipoprotein A-II(1-76); Flags: Precursor; taxon_id:9606 Homo sapiens
67	161	P06314	129.1	42	11	0	Y	14966	RecName: Full=Ig kappa chain V-IV region B17; Flags: Precursor; taxon_id:9606 Homo sapiens
108	215	P01610	127.81	44	11	4	Y	11840	RecName: Full=Ig kappa chain V-I region WEA; taxon_id:9606 Homo sapiens
107	162	P01594	126.86	50	12	3	Y	11939	RecName: Full=Ig kappa chain V-I region AU; taxon_id:9606 Homo sapiens
221	359	P23083	125.09	38	9	4	Y	13009	RecName: Full=Ig heavy chain V-I region V35; Flags: Precursor; taxon_id:9606 Homo sapiens
398	106	P05156	124.96	20	9	9	Y	65750	RecName: Full=Complement factor I; EC=3.4.21.45; AltName: Full=C3B/C4B inactivator; Contains: RecName: Full=Complement factor I heavy chain; Contains: RecName: Full=Complement factor I light chain; Flags: Precursor; taxon_id:9606 Homo sapiens
205	126	P02743	124.68	27	7	7	Y	25387	RecName: Full=Serum amyloid P-component; Short=SAP; AltName: Full=9.5S alpha-1-glycoprotein; Contains: RecName: Full=Serum amyloid P-component(1-203); Flags: Precursor; taxon_id:9606 Homo sapiens
157	218	P06316	124.56	58	14	3	Y	13564	RecName: Full=Ig lambda chain V-I region BL2; Flags: Precursor; taxon_id:9606 Homo sapiens
361	105	Q86UX7	123.63	14	7	7	N	75953	RecName: Full=Fermitin family homolog 3; AltName: Full=Kindlin-3; AltName: Full=MIG2-like protein; AltName: Full=Unc-112-related protein 2; taxon_id:9606 Homo sapiens
249	147	O00560	123.57	35	7	5	Y	32444	RecName: Full=Syntenin-1; AltName: Full=Melanoma differentiation-associated protein 9; Short=MDA-9; AltName: Full=Pro-TGF-alpha cytoplasmic domain-interacting protein 18; Short=TACIP18; AltName: Full=Scaffold protein Pbp1; AltName: Full=Syndecan-b...
69	158	P01763	122.18	49	17	3	Y	12256	RecName: Full=Ig heavy chain V-III region WEA; taxon_id:9606 Homo sapiens
323	108	P01042	122.18	15	8	8	Y	71957	RecName: Full=Kininogen-1; AltName: Full=Alpha-2-thiol proteinase inhibitor; AltName: Full=Fitzgerald factor; AltName: Full=High molecular weight kininogen; Short=HMWK; AltName: Full=Williams-Fitzgerald-Flaujeac factor; Contains: RecName: Full=Kin...
119	327	P01775	122.05	37	11	3	Y	12858	RecName: Full=Ig heavy chain V-III region LAY; taxon_id:9606 Homo sapiens
602	125	Q15389	121.68	16	7	7	N	57513	RecName: Full=Angiopoietin-1; Short=ANG-1; Flags: Precursor; taxon_id:9606 Homo sapiens
584	97	P05556	120.65	11	8	8	Y	88415	RecName: Full=Integrin beta-1; AltName: Full=Fibronectin receptor subunit beta; AltName: Full=Glycoprotein IIa; Short=GPIIA; AltName: Full=VLA-4 subunit beta; AltName: CD_antigen=CD29; Flags: Precursor; taxon_id:9606 Homo sapiens
134	155	Q6S8J3	120.31	7	9	0	Y	121363	RecName: Full=POTE ankyrin domain family member E; AltName: Full=ANKRD26-like family C member 1A; AltName: Full=Prostate ovary testis-expressed protein on chromosome 2; Short=POTE-2; taxon_id:9606 Homo sapiens
138	156	A5A3E0	120.31	7	9	0	Y	121444	RecName: Full=POTE ankyrin domain family member F; AltName: Full=ANKRD26-like family C member 1B; AltName: Full=Chimeric POTE-actin protein; taxon_id:9606 Homo sapiens
403	166	Q9C0H2	119.8	14	8	8	Y	57545	RecName: Full=Protein tweety homolog 3; Short=hTTY3; taxon_id:9606 Homo sapiens
81	173	P01625	119.69	47	8	1	Y	12640	RecName: Full=Ig kappa chain V-IV region Len; taxon_id:9606 Homo sapiens
201	137	Q562R1	119.5	20	9	1	Y	42003	RecName: Full=Beta-actin-like protein 2; AltName: Full=Kappa-actin; taxon_id:9606 Homo sapiens
112	377	P01600	118.83	61	8	2	Y	11671	RecName: Full=Ig kappa chain V-I region Hau; taxon_id:9606 Homo sapiens
296	374	P06331	118.07	42	11	5	Y	16228	RecName: Full=Ig heavy chain V-II region ARH-77; Flags: Precursor; taxon_id:9606 Homo sapiens
94	248	P01780	117.46	40	13	7	Y	12563	RecName: Full=Ig heavy chain V-III region JON; taxon_id:9606 Homo sapiens
399	167	P02765	117.45	23	7	7	Y	39325	RecName: Full=Alpha-2-HS-glycoprotein; AltName: Full=Alpha-2-Z-globulin; AltName: Full=Ba-alpha-2-glycoprotein; AltName: Full=Fetuin-A; Contains: RecName: Full=Alpha-2-HS-glycoprotein chain A; Contains: RecName: Full=Alpha-2-HS-glycoprotein chain ...
84	239	P01617	117.13	47	10	3	Y	12316	RecName: Full=Ig kappa chain V-II region TEW; taxon_id:9606 Homo sapiens
126	164	P01700	116.89	46	9	1	Y	11896	RecName: Full=Ig lambda chain V-I region HA; taxon_id:9606 Homo sapiens
118	188	P01598	116.89	60	9	2	Y	11788	RecName: Full=Ig kappa chain V-I region EU; taxon_id:9606 Homo sapiens
194	132	P10124	116.52	45	9	8	Y	17652	RecName: Full=Serglycin; AltName: Full=Hematopoietic proteoglycan core protein; AltName: Full=Platelet proteoglycan core protein; Short=P.PG; AltName: Full=Secretory granule proteoglycan core protein; Flags: Precursor; taxon_id:9606 Homo sapiens
186	117	P05155	116.42	14	8	8	Y	55154	RecName: Full=Plasma protease C1 inhibitor; Short=C1 Inh; Short=C1Inh; AltName: Full=C1 esterase inhibitor; AltName: Full=C1-inhibiting factor; AltName: Full=Serpin G1; Flags: Precursor; taxon_id:9606 Homo sapiens
276	228	P02656	115.98	52	5	5	N	10852	RecName: Full=Apolipoprotein C-III; Short=Apo-CIII; Short=ApoC-III; AltName: Full=Apolipoprotein C3; Flags: Precursor; taxon_id:9606 Homo sapiens
111	250	P01601	115.75	34	8	2	Y	12800	RecName: Full=Ig kappa chain V-I region HK101; Flags: Precursor; Fragment; taxon_id:9606 Homo sapiens
377	145	P02774	115.44	17	5	5	Y	52964	RecName: Full=Vitamin D-binding protein; Short=DBP; Short=VDB; AltName: Full=Gc-globulin; AltName: Full=Group-specific component; Flags: Precursor; taxon_id:9606 Homo sapiens
198	285	P01708	114.49	47	9	4	Y	11506	RecName: Full=Ig lambda chain V-II region BUR; taxon_id:9606 Homo sapiens
152	200	P01714	114.21	47	7	5	Y	11393	RecName: Full=Ig lambda chain V-III region SH; taxon_id:9606 Homo sapiens
476	128	P27169	113.95	25	6	6	Y	39731	RecName: Full=Serum paraoxonase/arylesterase 1; Short=PON 1; EC=3.1.1.2; EC=3.1.1.81; EC=3.1.8.1; AltName: Full=Aromatic esterase 1; Short=A-esterase 1; AltName: Full=K-45; AltName: Full=Serum aryldialkylphosphatase 1; taxon_id:9606 Homo sapiens
351	130	P54652	113.12	10	6	0	N	70021	RecName: Full=Heat shock-related 70 kDa protein 2; Short=Heat shock 70 kDa protein 2; taxon_id:9606 Homo sapiens
250	159	O95678	112.58	11	8	0	Y	59560	RecName: Full=Keratin type II cytoskeletal 75; AltName: Full=Cytokeratin-75; Short=CK-75; AltName: Full=Keratin-6 hair follicle; Short=hK6hf; AltName: Full=Keratin-75; Short=K75; AltName: Full=Type II keratin-K6hf; AltName: Full=Type-II keratin K...
284	115	Q9Y490	112.58	4	7	6	N	269765	RecName: Full=Talin-1; taxon_id:9606 Homo sapiens
99	300	P01614	112.47	53	9	2	Y	12676	RecName: Full=Ig kappa chain V-II region Cum; taxon_id:9606 Homo sapiens
204	124	P01011	112.2	15	8	6	N	47651	RecName: Full=Alpha-1-antichymotrypsin; Short=ACT; AltName: Full=Cell growth-inhibiting gene 24/25 protein; AltName: Full=Serpin A3; Contains: RecName: Full=Alpha-1-antichymotrypsin His-Pro-less; Flags: Precursor; taxon_id:9606 Homo sapiens
181	292	P01596	110.82	56	9	3	Y	11704	RecName: Full=Ig kappa chain V-I region CAR; taxon_id:9606 Homo sapiens
142	157	P0CG38	110.42	5	8	0	N	121282	RecName: Full=POTE ankyrin domain family member I; taxon_id:9606 Homo sapiens
151	242	P01619	109.94	40	8	5	Y	11635	RecName: Full=Ig kappa chain V-III region B6; taxon_id:9606 Homo sapiens
214	160	P12035	109.76	9	9	0	Y	64417	RecName: Full=Keratin type II cytoskeletal 3; AltName: Full=65 kDa cytokeratin; AltName: Full=Cytokeratin-3; Short=CK-3; AltName: Full=Keratin-3; Short=K3; AltName: Full=Type-II keratin Kb3; taxon_id:9606 Homo sapiens
853	139	Q9NQ84	109.43	17	6	5	Y	48193	RecName: Full=G-protein coupled receptor family C group 5 member C; AltName: Full=Retinoic acid-induced gene 3 protein; Short=RAIG-3; Flags: Precursor; taxon_id:9606 Homo sapiens
275	154	P02792	109.11	35	6	5	Y	20020	RecName: Full=Ferritin light chain; Short=Ferritin L subunit; taxon_id:9606 Homo sapiens
316	176	P13987	108.97	37	5	5	Y	14177	RecName: Full=CD59 glycoprotein; AltName: Full=1F5 antigen; AltName: Full=20 kDa homologous restriction factor; Short=HRF-20; Short=HRF20; AltName: Full=MAC-inhibitory protein; Short=MAC-IP; AltName: Full=MEM43 antigen; AltName: Full=Membrane atta...
114	224	P04431	108.9	55	9	3	Y	14069	RecName: Full=Ig kappa chain V-I region Walker; Flags: Precursor; taxon_id:9606 Homo sapiens
259	190	P08519	107.6	1	4	4	Y	501323	RecName: Full=Apolipoprotein(a); Short=Apo(a); Short=Lp(a); EC=3.4.21.-; Flags: Precursor; taxon_id:9606 Homo sapiens
189	307	P06326	106.78	23	6	1	Y	13579	RecName: Full=Ig heavy chain V-I region Mot; taxon_id:9606 Homo sapiens
98	191	P01770	106.61	34	8	1	Y	13242	RecName: Full=Ig heavy chain V-III region NIE; taxon_id:9606 Homo sapiens
195	380	P01825	106.5	26	9	3	Y	12790	RecName: Full=Ig heavy chain V-II region NEWM; taxon_id:9606 Homo sapiens
500	150	P19827	105.99	10	5	5	Y	101389	RecName: Full=Inter-alpha-trypsin inhibitor heavy chain H1; Short=ITI heavy chain H1; Short=ITI-HC1; Short=Inter-alpha-inhibitor heavy chain 1; AltName: Full=Inter-alpha-trypsin inhibitor complex component III; AltName: Full=Serum-derived hyaluron...
499	165	P07360	105.56	32	5	4	Y	22277	RecName: Full=Complement component C8 gamma chain; Flags: Precursor; taxon_id:9606 Homo sapiens
734	138	P22352	105.02	24	7	6	N	25552	RecName: Full=Glutathione peroxidase 3; Short=GPx-3; Short=GSHPx-3; EC=1.11.1.9; AltName: Full=Extracellular glutathione peroxidase; AltName: Full=Plasma glutathione peroxidase; Short=GPx-P; Short=GSHPx-P; Flags: Precursor; taxon_id:9606 Homo sapi...
160	314	P01609	104.43	43	7	2	Y	11764	RecName: Full=Ig kappa chain V-I region Scw; taxon_id:9606 Homo sapiens
166	226	Q7Z794	104.41	5	5	0	Y	61901	RecName: Full=Keratin type II cytoskeletal 1b; AltName: Full=Cytokeratin-1B; Short=CK-1B; AltName: Full=Keratin-77; Short=K77; AltName: Full=Type-II keratin Kb39; taxon_id:9606 Homo sapiens
109	289	P80362	104.37	39	7	1	Y	11737	RecName: Full=Ig kappa chain V-I region WAT; taxon_id:9606 Homo sapiens
271	443	A6NJS3	104.29	27	6	1	Y	13370	RecName: Full=Putative V-set and immunoglobulin domain-containing-like protein IGHV1OR21-1; AltName: Full=Immunoglobulin heavy variable 1 orphon 21-1; Flags: Precursor; taxon_id:9606 Homo sapiens
226	169	P35241	104.19	7	7	0	N	68564	RecName: Full=Radixin; taxon_id:9606 Homo sapiens
227	170	P15311	104.19	7	7	0	N	69413	RecName: Full=Ezrin; AltName: Full=Cytovillin; AltName: Full=Villin-2; AltName: Full=p81; taxon_id:9606 Homo sapiens
223	134	P62987	104.18	46	6	5	Y	14728	RecName: Full=Ubiquitin-60S ribosomal protein L40; AltName: Full=CEP52; AltName: Full=Ubiquitin A-52 residue ribosomal protein fusion product 1; Contains: RecName: Full=Ubiquitin; Contains: RecName: Full=60S ribosomal protein L40; Flags: Precursor...
603	153	P23142	103.95	11	5	4	Y	77214	RecName: Full=Fibulin-1; Short=FIBL-1; Flags: Precursor; taxon_id:9606 Homo sapiens
162	282	P05787	103.5	6	7	0	N	53704	RecName: Full=Keratin type II cytoskeletal 8; AltName: Full=Cytokeratin-8; Short=CK-8; AltName: Full=Keratin-8; Short=K8; AltName: Full=Type-II keratin Kb8; taxon_id:9606 Homo sapiens
562	149	P02655	103.35	59	5	4	N	11284	RecName: Full=Apolipoprotein C-II; Short=Apo-CII; Short=ApoC-II; AltName: Full=Apolipoprotein C2; Flags: Precursor; taxon_id:9606 Homo sapiens
150	330	P01593	103.17	31	7	0	Y	11992	RecName: Full=Ig kappa chain V-I region AG; taxon_id:9606 Homo sapiens
171	270	Q9BYX7	102.86	12	6	0	Y	42016	RecName: Full=Putative beta-actin-like protein 3; AltName: Full=Kappa-actin; AltName: Full=POTE ankyrin domain family member K; taxon_id:9606 Homo sapiens
87	152	P04207	102.83	52	15	4	Y	14275	RecName: Full=Ig kappa chain V-III region CLL; AltName: Full=Rheumatoid factor; Flags: Precursor; taxon_id:9606 Homo sapiens
215	221	Q01546	101.84	8	8	0	Y	65841	RecName: Full=Keratin type II cytoskeletal 2 oral; AltName: Full=Cytokeratin-2P; Short=CK-2P; Short=K2P; AltName: Full=Keratin-76; Short=K76; AltName: Full=Type-II keratin Kb9; taxon_id:9606 Homo sapiens
295	151	Q5XKE5	101.62	14	8	1	Y	57836	RecName: Full=Keratin type II cytoskeletal 79; AltName: Full=Cytokeratin-79; Short=CK-79; AltName: Full=Keratin-6-like; Short=Keratin-6L; AltName: Full=Keratin-79; Short=K79; AltName: Full=Type-II keratin Kb38; taxon_id:9606 Homo sapiens
148	385	P01599	101.08	36	7	1	Y	11814	RecName: Full=Ig kappa chain V-I region Gal; taxon_id:9606 Homo sapiens
338	279	P01701	100.88	30	5	0	Y	11453	RecName: Full=Ig lambda chain V-I region NEW; taxon_id:9606 Homo sapiens
100	247	P01771	100.53	28	8	3	Y	13566	RecName: Full=Ig heavy chain V-III region HIL; taxon_id:9606 Homo sapiens
210	383	P01702	99.73	38	9	1	Y	11454	RecName: Full=Ig lambda chain V-I region NIG-64; taxon_id:9606 Homo sapiens
278	428	P06888	99.6	37	8	3	Y	11414	RecName: Full=Ig lambda chain V-I region EPS; taxon_id:9606 Homo sapiens
115	322	P01772	98.83	18	5	3	Y	13718	RecName: Full=Ig heavy chain V-III region KOL; taxon_id:9606 Homo sapiens
297	329	P01761	97.97	19	6	1	Y	13732	RecName: Full=Ig heavy chain V-I region SIE; taxon_id:9606 Homo sapiens
231	211	P08727	97.93	8	6	0	Y	44106	RecName: Full=Keratin type I cytoskeletal 19; AltName: Full=Cytokeratin-19; Short=CK-19; AltName: Full=Keratin-19; Short=K19; taxon_id:9606 Homo sapiens
236	212	P19012	97.93	7	6	0	Y	49212	RecName: Full=Keratin type I cytoskeletal 15; AltName: Full=Cytokeratin-15; Short=CK-15; AltName: Full=Keratin-15; Short=K15; taxon_id:9606 Homo sapiens
270	203	Q99878	97.46	36	4	4	N	13936	RecName: Full=Histone H2A type 1-J; AltName: Full=Histone H2A/e; taxon_id:9606 Homo sapiens
270	202	Q96KK5	97.46	36	4	4	N	13906	RecName: Full=Histone H2A type 1-H; AltName: Full=Histone H2A/s; taxon_id:9606 Homo sapiens
270	205	Q9BTM1	97.46	36	4	4	N	14019	RecName: Full=Histone H2A.J; Short=H2a/j; taxon_id:9606 Homo sapiens
270	204	Q16777	97.46	36	4	4	N	13988	RecName: Full=Histone H2A type 2-C; AltName: Full=Histone H2A-GL101; AltName: Full=Histone H2A/q; taxon_id:9606 Homo sapiens
270	208	P20671	97.46	35	4	4	N	14107	RecName: Full=Histone H2A type 1-D; AltName: Full=Histone H2A.3; AltName: Full=Histone H2A/g; taxon_id:9606 Homo sapiens
270	207	P0C0S8	97.46	35	4	4	N	14091	RecName: Full=Histone H2A type 1; Short=H2A.1; AltName: Full=Histone H2A/p; taxon_id:9606 Homo sapiens
270	206	Q6FI13	97.46	35	4	4	N	14095	RecName: Full=Histone H2A type 2-A; AltName: Full=Histone H2A.2; AltName: Full=Histone H2A/o; taxon_id:9606 Homo sapiens
187	223	P0CG39	96.78	7	6	1	Y	117390	RecName: Full=POTE ankyrin domain family member J; taxon_id:9606 Homo sapiens
523	131	P05546	96.09	12	8	5	N	57071	RecName: Full=Heparin cofactor 2; AltName: Full=Heparin cofactor II; Short=HC-II; AltName: Full=Protease inhibitor leuserpin-2; Short=HLS2; AltName: Full=Serpin D1; Flags: Precursor; taxon_id:9606 Homo sapiens
798	227	P01880	95.23	16	3	3	Y	42254	RecName: Full=Ig delta chain C region; taxon_id:9606 Homo sapiens
120	375	P04432	94.88	30	6	1	Y	14235	RecName: Full=Ig kappa chain V-I region Daudi; Flags: Precursor; taxon_id:9606 Homo sapiens
155	323	P01608	94.86	34	6	2	Y	11782	RecName: Full=Ig kappa chain V-I region Roy; taxon_id:9606 Homo sapiens
206	281	P80419	92.88	30	8	6	Y	13087	RecName: Full=Ig heavy chain V-III region GAR; taxon_id:9606 Homo sapiens
229	213	P62805	92.77	43	5	5	Y	11367	RecName: Full=Histone H4; taxon_id:9606 Homo sapiens
144	513	P83593	91.41	33	7	3	Y	12060	RecName: Full=Ig kappa chain V-IV region STH; Flags: Fragment; taxon_id:9606 Homo sapiens
524	168	P13746	91.28	19	5	1	Y	40937	RecName: Full=HLA class I histocompatibility antigen A-11 alpha chain; AltName: Full=MHC class I antigen A*11; Flags: Precursor; taxon_id:9606 Homo sapiens
525	180	P30512	91.28	17	4	0	Y	40863	RecName: Full=HLA class I histocompatibility antigen A-29 alpha chain; AltName: Full=Aw-19; AltName: Full=MHC class I antigen A*29; Flags: Precursor; taxon_id:9606 Homo sapiens
525	179	P16189	91.28	17	4	0	Y	41004	RecName: Full=HLA class I histocompatibility antigen A-31 alpha chain; AltName: Full=MHC class I antigen A*31; Flags: Precursor; taxon_id:9606 Homo sapiens
525	187	P30456	91.28	17	4	0	Y	41033	RecName: Full=HLA class I histocompatibility antigen A-43 alpha chain; AltName: Full=Aw-43; AltName: Full=MHC class I antigen A*43; Flags: Precursor; taxon_id:9606 Homo sapiens
525	186	P30457	91.28	17	4	0	Y	41082	RecName: Full=HLA class I histocompatibility antigen A-66 alpha chain; AltName: Full=Aw-66; AltName: Full=HLA class I histocompatibility antigen A-10 alpha chain; AltName: Full=MHC class I antigen A*66; Flags: Precursor; taxon_id:9606 Homo sapie...
525	185	P30450	91.28	17	4	0	Y	41062	RecName: Full=HLA class I histocompatibility antigen A-26 alpha chain; AltName: Full=MHC class I antigen A*26; Flags: Precursor; taxon_id:9606 Homo sapiens
525	184	P18462	91.28	17	4	0	Y	41218	RecName: Full=HLA class I histocompatibility antigen A-25 alpha chain; AltName: Full=HLA class I histocompatibility antigen A-10 alpha chain; AltName: Full=MHC class I antigen A*25; Flags: Precursor; taxon_id:9606 Homo sapiens
525	183	P30459	91.28	17	4	0	Y	40891	RecName: Full=HLA class I histocompatibility antigen A-74 alpha chain; AltName: Full=Aw-19; AltName: Full=Aw-74; AltName: Full=MHC class I antigen A*74; Flags: Precursor; taxon_id:9606 Homo sapiens
525	182	P10314	91.28	17	4	0	Y	41048	RecName: Full=HLA class I histocompatibility antigen A-32 alpha chain; AltName: Full=MHC class I antigen A*32; Flags: Precursor; taxon_id:9606 Homo sapiens
525	181	P30453	91.28	17	4	0	Y	41055	RecName: Full=HLA class I histocompatibility antigen A-34 alpha chain; AltName: Full=Aw-34; AltName: Full=HLA class I histocompatibility antigen A-10 alpha chain; AltName: Full=MHC class I antigen A*34; Flags: Precursor; taxon_id:9606 Homo sapie...
856	510	P01782	91.21	23	4	1	Y	13440	RecName: Full=Ig heavy chain V-III region DOB; taxon_id:9606 Homo sapiens
710	220	P63104	91.06	19	5	4	Y	27745	RecName: Full=14-3-3 protein zeta/delta; AltName: Full=Protein kinase C inhibitor protein 1; Short=KCIP-1; taxon_id:9606 Homo sapiens
339	515	P01742	90.6	11	4	0	Y	12472	RecName: Full=Ig heavy chain V-I region EU; taxon_id:9606 Homo sapiens
985	229	P23528	90.03	36	3	3	Y	18502	RecName: Full=Cofilin-1; AltName: Full=18 kDa phosphoprotein; Short=p18; AltName: Full=Cofilin non-muscle isoform; taxon_id:9606 Homo sapiens
216	483	P07478	89.94	12	3	1	Y	26488	RecName: Full=Trypsin-2; EC=3.4.21.4; AltName: Full=Anionic trypsinogen; AltName: Full=Serine protease 2; AltName: Full=Trypsin II; Flags: Precursor; taxon_id:9606 Homo sapiens
169	417	P01607	89.54	24	5	0	Y	11902	RecName: Full=Ig kappa chain V-I region Rei; taxon_id:9606 Homo sapiens
460	509	P01616	89.53	26	4	3	Y	12056	RecName: Full=Ig kappa chain V-II region MIL; taxon_id:9606 Homo sapiens
331	404	P01699	89.25	26	5	2	Y	11515	RecName: Full=Ig lambda chain V-I region VOR; taxon_id:9606 Homo sapiens
389	217	P12111	89	2	5	4	N	343668	RecName: Full=Collagen alpha-3(VI) chain; Flags: Precursor; taxon_id:9606 Homo sapiens
217	503	Q8NHM4	88.5	12	3	0	Y	26539	RecName: Full=Putative trypsin-6; EC=3.4.21.4; AltName: Full=Trypsinogen C; Flags: Precursor; taxon_id:9606 Homo sapiens
1394	268	Q02413	88.14	4	3	3	Y	113748	RecName: Full=Desmoglein-1; AltName: Full=Cadherin family member 4; AltName: Full=Desmosomal glycoprotein 1; Short=DG1; Short=DGI; AltName: Full=Pemphigus foliaceus antigen; Flags: Precursor; taxon_id:9606 Homo sapiens
102	241	P01624	87.73	36	13	2	Y	11922	RecName: Full=Ig kappa chain V-III region POM; taxon_id:9606 Homo sapiens
127	294	P01769	87.7	30	7	3	Y	13166	RecName: Full=Ig heavy chain V-III region GA; taxon_id:9606 Homo sapiens
393	214	P11166	87.58	11	5	4	N	54084	RecName: Full=Solute carrier family 2 facilitated glucose transporter member 1; AltName: Full=Glucose transporter type 1 erythrocyte/brain; Short=GLUT-1; AltName: Full=HepG2 glucose transporter; taxon_id:9606 Homo sapiens
330	277	P01612	86.99	51	8	3	Y	11870	RecName: Full=Ig kappa chain V-I region Mev; taxon_id:9606 Homo sapiens
237	475	Q9NZP8	86.44	4	3	0	Y	53498	RecName: Full=Complement C1r subcomponent-like protein; Short=C1r-LP; Short=C1r-like protein; EC=3.4.21.-; AltName: Full=C1r-like serine protease analog protein; Short=CLSPa; Flags: Precursor; taxon_id:9606 Homo sapiens
101	384	P01762	86.41	37	6	2	Y	13472	RecName: Full=Ig heavy chain V-III region TRO; taxon_id:9606 Homo sapiens
1571	225	P35443	85	5	4	3	Y	105869	RecName: Full=Thrombospondin-4; Flags: Precursor; taxon_id:9606 Homo sapiens
442	232	P61224	84.29	21	3	3	Y	20825	RecName: Full=Ras-related protein Rap-1b; AltName: Full=GTP-binding protein smg p21B; Flags: Precursor; taxon_id:9606 Homo sapiens
404	365	P02654	83.78	39	5	5	N	9332	RecName: Full=Apolipoprotein C-I; Short=Apo-CIB; Short=ApoC-IB; AltName: Full=Apolipoprotein C1; Contains: RecName: Full=Truncated apolipoprotein C-I; Short=Apo-CIB'; Short=ApoC-IB'; Flags: Precursor; taxon_id:9606 Homo sapiens
1796	246	P02760	83	12	4	4	Y	39000	RecName: Full=Protein AMBP; Contains: RecName: Full=Alpha-1-microglobulin; Short=Protein HC; AltName: Full=Alpha-1 microglycoprotein; AltName: Full=Complex-forming glycoprotein heterogeneous in charge; Contains: RecName: Full=Inter-alpha-trypsin i...
131	295	P01778	82.93	38	7	2	Y	12582	RecName: Full=Ig heavy chain V-III region ZAP; taxon_id:9606 Homo sapiens
124	249	P01768	82.65	36	6	1	Y	13668	RecName: Full=Ig heavy chain V-III region CAM; taxon_id:9606 Homo sapiens
854	306	Q8IZ83	82.5	8	4	3	Y	85127	RecName: Full=Aldehyde dehydrogenase family 16 member A1; taxon_id:9606 Homo sapiens
711	272	P35579	81.87	2	4	4	Y	226530	RecName: Full=Myosin-9; AltName: Full=Cellular myosin heavy chain type A; AltName: Full=Myosin heavy chain 9; AltName: Full=Myosin heavy chain non-muscle IIa; AltName: Full=Non-muscle myosin heavy chain A; Short=NMMHC-A; AltName: Full=Non-muscle...
190	390	P01721	81.85	17	5	0	Y	11918	RecName: Full=Ig lambda chain V-VI region AR; taxon_id:9606 Homo sapiens
218	498	P01760	81.6	9	5	0	Y	13684	RecName: Full=Ig heavy chain V-I region WOL; taxon_id:9606 Homo sapiens
325	288	P35442	81.41	3	4	0	N	129991	RecName: Full=Thrombospondin-2; Flags: Precursor; taxon_id:9606 Homo sapiens
605	511	P01613	81.41	30	4	1	Y	12246	RecName: Full=Ig kappa chain V-I region Ni; taxon_id:9606 Homo sapiens
563	332	P53801	81.26	17	2	2	Y	20324	RecName: Full=Pituitary tumor-transforming gene 1 protein-interacting protein; AltName: Full=Pituitary tumor-transforming gene protein-binding factor; Short=PBF; Short=PTTG-binding factor; Flags: Precursor; taxon_id:9606 Homo sapiens
767	201	Q15404	81.09	32	5	4	N	31540	RecName: Full=Ras suppressor protein 1; Short=RSP-1; Short=Rsu-1; taxon_id:9606 Homo sapiens
1167	291	P18206	80.21	5	5	5	Y	123799	RecName: Full=Vinculin; AltName: Full=Metavinculin; Short=MV; taxon_id:9606 Homo sapiens
130	319	P01773	79.84	15	4	1	Y	12981	RecName: Full=Ig heavy chain V-III region BUR; taxon_id:9606 Homo sapiens
258	378	P01709	79.66	19	5	1	Y	11558	RecName: Full=Ig lambda chain V-II region MGC; taxon_id:9606 Homo sapiens
735	296	Q9BXR6	79.21	6	4	3	Y	64420	RecName: Full=Complement factor H-related protein 5; Short=FHR-5; Flags: Precursor; taxon_id:9606 Homo sapiens
768	210	Q8NBJ4	79.19	11	4	4	N	45333	RecName: Full=Golgi membrane protein 1; AltName: Full=Golgi membrane protein GP73; AltName: Full=Golgi phosphoprotein 2; taxon_id:9606 Homo sapiens
182	251	P01597	77.72	46	8	6	Y	11661	RecName: Full=Ig kappa chain V-I region DEE; taxon_id:9606 Homo sapiens
343	236	O00187	77.37	5	3	3	N	75702	RecName: Full=Mannan-binding lectin serine protease 2; EC=3.4.21.104; AltName: Full=MBL-associated serine protease 2; AltName: Full=Mannose-binding protein-associated serine protease 2; Short=MASP-2; Contains: RecName: Full=Mannan-binding lectin s...
1281	398	Q15848	76.95	12	3	2	Y	26414	RecName: Full=Adiponectin; AltName: Full=30 kDa adipocyte complement-related protein; AltName: Full=Adipocyte complement-related 30 kDa protein; Short=ACRP30; AltName: Full=Adipocyte C1q and collagen domain-containing protein; AltName: Full=Adipo...
324	271	Q7Z3Y8	76.89	7	3	0	Y	49822	RecName: Full=Keratin type I cytoskeletal 27; AltName: Full=Cytokeratin-27; Short=CK-27; AltName: Full=Keratin-25C; Short=K25C; AltName: Full=Keratin-27; Short=K27; AltName: Full=Type I inner root sheath-specific keratin-K25irs3; taxon_id:9606 Ho...
1168	301	P06311	76.82	35	4	2	Y	14070	RecName: Full=Ig kappa chain V-III region IARC/BL41; Flags: Precursor; taxon_id:9606 Homo sapiens
855	362	P81605	76.42	44	3	3	Y	11284	RecName: Full=Dermcidin; EC=3.4.-.-; AltName: Full=Preproteolysin; Contains: RecName: Full=Survival-promoting peptide; Contains: RecName: Full=DCD-1; Flags: Precursor; taxon_id:9606 Homo sapiens
459	299	Q9NSB2	76.39	6	6	1	Y	64842	RecName: Full=Keratin type II cuticular Hb4; AltName: Full=Keratin-84; Short=K84; AltName: Full=Type II hair keratin Hb4; AltName: Full=Type-II keratin Kb24; taxon_id:9606 Homo sapiens
1798	333	P05154	76.17	6	2	2	N	45675	RecName: Full=Plasma serine protease inhibitor; AltName: Full=Acrosomal serine protease inhibitor; AltName: Full=Plasminogen activator inhibitor 3; Short=PAI-3; Short=PAI3; AltName: Full=Protein C inhibitor; Short=PCI; AltName: Full=Serpin A5; Fla...
2061	419	O75954	75.88	20	3	3	Y	26779	RecName: Full=Tetraspanin-9; Short=Tspan-9; AltName: Full=Tetraspan NET-5; taxon_id:9606 Homo sapiens
425	336	P19652	75.42	13	2	2	Y	23603	RecName: Full=Alpha-1-acid glycoprotein 2; Short=AGP 2; AltName: Full=Orosomucoid-2; Short=OMD 2; Flags: Precursor; taxon_id:9606 Homo sapiens
542	240	P02775	75.36	27	3	3	Y	13894	RecName: Full=Platelet basic protein; Short=PBP; AltName: Full=C-X-C motif chemokine 7; AltName: Full=Leukocyte-derived growth factor; Short=LDGF; AltName: Full=Macrophage-derived growth factor; Short=MDGF; AltName: Full=Small-inducible cytokine B...
626	326	P05109	75.09	24	2	2	Y	10835	RecName: Full=Protein S100-A8; AltName: Full=Calgranulin-A; AltName: Full=Calprotectin L1L subunit; AltName: Full=Cystic fibrosis antigen; Short=CFAG; AltName: Full=Leukocyte L1 complex light chain; AltName: Full=Migration inhibitory factor-relate...
770	252	P13501	75	44	3	3	Y	9990	RecName: Full=C-C motif chemokine 5; AltName: Full=EoCP; AltName: Full=Eosinophil chemotactic cytokine; AltName: Full=SIS-delta; AltName: Full=Small-inducible cytokine A5; AltName: Full=T cell-specific protein P228; Short=TCP228; AltName: Full=T-c...
457	266	P33778	74.2	28	3	3	N	13950	RecName: Full=Histone H2B type 1-B; AltName: Full=Histone H2B.1; AltName: Full=Histone H2B.f; Short=H2B/f; taxon_id:9606 Homo sapiens
457	265	P23527	74.2	28	3	3	N	13906	RecName: Full=Histone H2B type 1-O; AltName: Full=Histone H2B.2; AltName: Full=Histone H2B.n; Short=H2B/n; taxon_id:9606 Homo sapiens
457	264	Q93079	74.2	28	3	3	N	13892	RecName: Full=Histone H2B type 1-H; AltName: Full=Histone H2B.j; Short=H2B/j; taxon_id:9606 Homo sapiens
457	263	P57053	74.2	28	3	3	N	13944	RecName: Full=Histone H2B type F-S; AltName: Full=Histone H2B.s; Short=H2B/s; taxon_id:9606 Homo sapiens
457	262	Q99879	74.2	28	3	3	N	13989	RecName: Full=Histone H2B type 1-M; AltName: Full=Histone H2B.e; Short=H2B/e; taxon_id:9606 Homo sapiens
457	261	O60814	74.2	28	3	3	N	13890	RecName: Full=Histone H2B type 1-K; Short=H2B K; AltName: Full=HIRA-interacting protein 1; taxon_id:9606 Homo sapiens
457	260	P62807	74.2	28	3	3	N	13906	RecName: Full=Histone H2B type 1-C/E/F/G/I; AltName: Full=Histone H2B.1 A; AltName: Full=Histone H2B.a; Short=H2B/a; AltName: Full=Histone H2B.g; Short=H2B/g; AltName: Full=Histone H2B.h; Short=H2B/h; AltName: Full=Histone H2B.k; Short=H2B/k; AltN...
457	259	Q99880	74.2	28	3	3	N	13952	RecName: Full=Histone H2B type 1-L; AltName: Full=Histone H2B.c; Short=H2B/c; taxon_id:9606 Homo sapiens
457	258	Q5QNW6	74.2	28	3	3	N	13920	RecName: Full=Histone H2B type 2-F; taxon_id:9606 Homo sapiens
457	257	Q16778	74.2	28	3	3	N	13920	RecName: Full=Histone H2B type 2-E; AltName: Full=Histone H2B-GL105; AltName: Full=Histone H2B.q; Short=H2B/q; taxon_id:9606 Homo sapiens
457	256	Q8N257	74.2	28	3	3	N	13908	RecName: Full=Histone H2B type 3-B; AltName: Full=H2B type 12; taxon_id:9606 Homo sapiens
457	255	Q99877	74.2	28	3	3	N	13922	RecName: Full=Histone H2B type 1-N; AltName: Full=Histone H2B.d; Short=H2B/d; taxon_id:9606 Homo sapiens
457	254	P06899	74.2	28	3	3	N	13904	RecName: Full=Histone H2B type 1-J; AltName: Full=Histone H2B.1; AltName: Full=Histone H2B.r; Short=H2B/r; taxon_id:9606 Homo sapiens
457	253	P58876	74.2	28	3	3	N	13936	RecName: Full=Histone H2B type 1-D; AltName: Full=HIRA-interacting protein 2; AltName: Full=Histone H2B.1 B; AltName: Full=Histone H2B.b; Short=H2B/b; taxon_id:9606 Homo sapiens
526	302	P08729	73.71	6	5	0	N	51386	RecName: Full=Keratin type II cytoskeletal 7; AltName: Full=Cytokeratin-7; Short=CK-7; AltName: Full=Keratin-7; Short=K7; AltName: Full=Sarcolectin; AltName: Full=Type-II keratin Kb7; taxon_id:9606 Homo sapiens
479	334	P21926	73.35	10	2	2	Y	25416	RecName: Full=CD9 antigen; AltName: Full=5H9 antigen; AltName: Full=Cell growth-inhibiting gene 2 protein; AltName: Full=Leukocyte antigen MIC3; AltName: Full=Motility-related protein; Short=MRP-1; AltName: Full=Tetraspanin-29; Short=Tspan-29; Alt...
458	287	P00740	73.3	13	4	4	Y	51778	RecName: Full=Coagulation factor IX; EC=3.4.21.22; AltName: Full=Christmas factor; AltName: Full=Plasma thromboplastin component; Short=PTC; Contains: RecName: Full=Coagulation factor IXa light chain; Contains: RecName: Full=Coagulation factor IXa...
266	531	P01712	73.07	19	5	1	Y	11694	RecName: Full=Ig lambda chain V-II region WIN; taxon_id:9606 Homo sapiens
712	313	P04839	72.65	9	3	3	Y	65336	RecName: Full=Cytochrome b-245 heavy chain; EC=1.-.-.-; AltName: Full=CGD91-phox; AltName: Full=Cytochrome b(558) subunit beta; Short=Cytochrome b558 subunit beta; AltName: Full=Heme-binding membrane glycoprotein gp91phox; AltName: Full=NADPH oxid...
685	439	Q86Y46	72.55	3	3	0	Y	58923	RecName: Full=Keratin type II cytoskeletal 73; AltName: Full=Cytokeratin-73; Short=CK-73; AltName: Full=Keratin-73; Short=K73; AltName: Full=Type II inner root sheath-specific keratin-K6irs3; AltName: Full=Type-II keratin Kb36; taxon_id:9606 Homo...
686	496	Q7RTS7	72.55	3	3	0	Y	57865	RecName: Full=Keratin type II cytoskeletal 74; AltName: Full=Cytokeratin-74; Short=CK-74; AltName: Full=Keratin-5c; Short=K5C; AltName: Full=Keratin-74; Short=K74; AltName: Full=Type II inner root sheath-specific keratin-K6irs4; AltName: Full=Typ...
220	280	A6NJ16	72.07	33	6	4	Y	13585	RecName: Full=Putative V-set and immunoglobulin domain-containing-like protein IGHV4OR15-8; AltName: Full=Immunoglobulin heavy variable 4 orphon 15-8; AltName: Full=Putative V-set and immunoglobulin domain-containing protein 6; Flags: Precursor; t...
320	415	Q99456	71.87	2	3	0	N	53511	RecName: Full=Keratin type I cytoskeletal 12; AltName: Full=Cytokeratin-12; Short=CK-12; AltName: Full=Keratin-12; Short=K12; taxon_id:9606 Homo sapiens
919	284	P01019	70.92	8	3	3	N	53154	RecName: Full=Angiotensinogen; AltName: Full=Serpin A8; Contains: RecName: Full=Angiotensin-1; AltName: Full=Angiotensin 1-10; AltName: Full=Angiotensin I; Short=Ang I; Contains: RecName: Full=Angiotensin-2; AltName: Full=Angiotensin 1-8; AltName:...
769	222	O14672	70.4	8	4	4	Y	84142	RecName: Full=Disintegrin and metalloproteinase domain-containing protein 10; Short=ADAM 10; EC=3.4.24.81; AltName: Full=CDw156; AltName: Full=Kuzbanian protein homolog; AltName: Full=Mammalian disintegrin-metalloprotease; AltName: CD_antigen=CD15...
172	467	P01717	69.81	26	2	2	Y	11517	RecName: Full=Ig lambda chain V-IV region Hil; taxon_id:9606 Homo sapiens
232	269	P15814	69.04	15	3	1	Y	22963	RecName: Full=Immunoglobulin lambda-like polypeptide 1; AltName: Full=CD179 antigen-like family member B; AltName: Full=Ig lambda-5; AltName: Full=Immunoglobulin omega polypeptide; AltName: Full=Immunoglobulin-related protein 14.1; AltName: CD_ant...
477	267	Q8N699	68.82	16	3	3	N	26593	RecName: Full=Myc target protein 1; AltName: Full=Myc target in myeloid cells protein 1; taxon_id:9606 Homo sapiens
478	316	Q8N1N4	68.73	5	4	1	N	56866	RecName: Full=Keratin type II cytoskeletal 78; AltName: Full=Cytokeratin-78; Short=CK-78; AltName: Full=Keratin-5b; AltName: Full=Keratin-78; Short=K78; AltName: Full=Type-II keratin Kb40; taxon_id:9606 Homo sapiens
655	393	Q8TAV4	68.45	7	3	0	Y	32135	RecName: Full=Stomatin-like protein 3; Short=SLP-3; taxon_id:9606 Homo sapiens
987	335	P01893	66.71	10	2	0	N	40892	RecName: Full=Putative HLA class I histocompatibility antigen alpha chain H; AltName: Full=HLA-12.4; AltName: Full=HLA-AR; AltName: Full=MHC class I antigen H; Flags: Precursor; taxon_id:9606 Homo sapiens
1171	345	Q29963	66.71	10	2	0	N	40969	RecName: Full=HLA class I histocompatibility antigen Cw-6 alpha chain; AltName: Full=MHC class I antigen Cw*6; Flags: Precursor; taxon_id:9606 Homo sapiens
1171	344	Q07000	66.71	10	2	0	N	40863	RecName: Full=HLA class I histocompatibility antigen Cw-15 alpha chain; AltName: Full=MHC class I antigen Cw*15; Flags: Precursor; taxon_id:9606 Homo sapiens
1171	343	Q29960	66.71	10	2	0	N	40753	RecName: Full=HLA class I histocompatibility antigen Cw-16 alpha chain; AltName: Full=MHC class I antigen Cw*16; Flags: Precursor; taxon_id:9606 Homo sapiens
1171	342	P30508	66.71	10	2	0	N	40886	RecName: Full=HLA class I histocompatibility antigen Cw-12 alpha chain; AltName: Full=MHC class I antigen Cw*12; Flags: Precursor; taxon_id:9606 Homo sapiens
1172	346	Q95604	66.71	9	2	0	N	41238	RecName: Full=HLA class I histocompatibility antigen Cw-17 alpha chain; AltName: Full=MHC class I antigen Cw*17; Flags: Precursor; taxon_id:9606 Homo sapiens
625	290	P61026	66.48	18	4	2	Y	22541	RecName: Full=Ras-related protein Rab-10; taxon_id:9606 Homo sapiens
1395	341	P03989	66.46	8	2	0	Y	40428	RecName: Full=HLA class I histocompatibility antigen B-27 alpha chain; AltName: Full=MHC class I antigen B*27; Flags: Precursor; taxon_id:9606 Homo sapiens
1395	340	Q04826	66.46	8	2	0	Y	40505	RecName: Full=HLA class I histocompatibility antigen B-40 alpha chain; AltName: Full=Bw-60; AltName: Full=MHC class I antigen B*40; Flags: Precursor; taxon_id:9606 Homo sapiens
1395	339	P30481	66.46	8	2	0	Y	40481	RecName: Full=HLA class I histocompatibility antigen B-44 alpha chain; AltName: Full=Bw-44; AltName: Full=MHC class I antigen B*44; Flags: Precursor; taxon_id:9606 Homo sapiens
1395	338	P30485	66.46	8	2	0	Y	40571	RecName: Full=HLA class I histocompatibility antigen B-47 alpha chain; AltName: Full=Bw-47; AltName: Full=MHC class I antigen B*47; Flags: Precursor; taxon_id:9606 Homo sapiens
1395	337	P18465	66.46	8	2	0	Y	40224	RecName: Full=HLA class I histocompatibility antigen B-57 alpha chain; AltName: Full=Bw-57; AltName: Full=MHC class I antigen B*57; Flags: Precursor; taxon_id:9606 Homo sapiens
1396	358	P30483	66.46	8	2	0	Y	40414	RecName: Full=HLA class I histocompatibility antigen B-45 alpha chain; AltName: Full=Bw-45; AltName: Full=MHC class I antigen B*45; Flags: Precursor; taxon_id:9606 Homo sapiens
1396	357	P30491	66.46	8	2	0	Y	40495	RecName: Full=HLA class I histocompatibility antigen B-53 alpha chain; AltName: Full=Bw-53; AltName: Full=MHC class I antigen B*53; Flags: Precursor; taxon_id:9606 Homo sapiens
1396	356	P30493	66.46	8	2	0	Y	40496	RecName: Full=HLA class I histocompatibility antigen B-55 alpha chain; AltName: Full=Bw-55; AltName: Full=HLA class I histocompatibility antigen B-12 alpha chain; AltName: Full=MHC class I antigen B*55; Flags: Precursor; taxon_id:9606 Homo sapie...
1396	355	P30495	66.46	8	2	0	Y	40478	RecName: Full=HLA class I histocompatibility antigen B-56 alpha chain; AltName: Full=Bw-22; AltName: Full=Bw-56; AltName: Full=MHC class I antigen B*56; Flags: Precursor; taxon_id:9606 Homo sapiens
1396	354	P30487	66.46	8	2	0	Y	40581	RecName: Full=HLA class I histocompatibility antigen B-49 alpha chain; AltName: Full=HLA class I histocompatibility antigen B-21 alpha chain; AltName: Full=MHC class I antigen B*49; Flags: Precursor; taxon_id:9606 Homo sapiens
1396	353	P30488	66.46	8	2	0	Y	40541	RecName: Full=HLA class I histocompatibility antigen B-50 alpha chain; AltName: Full=Bw-50; AltName: Full=HLA class I histocompatibility antigen B-21 alpha chain; AltName: Full=MHC class I antigen B*50; Flags: Precursor; taxon_id:9606 Homo sapie...
1396	352	P30492	66.46	8	2	0	Y	40380	RecName: Full=HLA class I histocompatibility antigen B-54 alpha chain; AltName: Full=Bw-22; AltName: Full=Bw-54; AltName: Full=MHC class I antigen B*54; Flags: Precursor; taxon_id:9606 Homo sapiens
1396	351	P10319	66.46	8	2	0	Y	40337	RecName: Full=HLA class I histocompatibility antigen B-58 alpha chain; AltName: Full=Bw-58; AltName: Full=MHC class I antigen B*58; Flags: Precursor; taxon_id:9606 Homo sapiens
1396	350	Q29940	66.46	8	2	0	Y	40584	RecName: Full=HLA class I histocompatibility antigen B-59 alpha chain; AltName: Full=MHC class I antigen B*59; Flags: Precursor; taxon_id:9606 Homo sapiens
629	423	Q3SY84	66.12	3	3	1	N	57292	RecName: Full=Keratin type II cytoskeletal 71; AltName: Full=Cytokeratin-71; Short=CK-71; AltName: Full=Keratin-71; Short=K71; AltName: Full=Type II inner root sheath-specific keratin-K6irs1; Short=Keratin 6 irs; Short=hK6irs; Short=hK6irs1; AltN...
1064	478	P35030	65.48	8	2	0	N	32529	RecName: Full=Trypsin-3; EC=3.4.21.4; AltName: Full=Brain trypsinogen; AltName: Full=Mesotrypsinogen; AltName: Full=Serine protease 3; AltName: Full=Serine protease 4; AltName: Full=Trypsin III; AltName: Full=Trypsin IV; Flags: Precursor; taxon_id...
1572	328	P04217	65.27	7	2	2	N	54254	RecName: Full=Alpha-1B-glycoprotein; AltName: Full=Alpha-1-B glycoprotein; Flags: Precursor; taxon_id:9606 Homo sapiens
1282	297	P62873	63.34	13	4	2	Y	37377	RecName: Full=Guanine nucleotide-binding protein G(I)/G(S)/G(T) subunit beta-1; AltName: Full=Transducin beta chain 1; taxon_id:9606 Homo sapiens
1575	469	P29972	62.54	7	1	1	N	28526	RecName: Full=Aquaporin-1; Short=AQP-1; AltName: Full=Aquaporin-CHIP; AltName: Full=Urine water channel; AltName: Full=Water channel protein for red blood cells and kidney proximal tubule; taxon_id:9606 Homo sapiens
263	479	P02008	62.48	6	2	0	N	15637	RecName: Full=Hemoglobin subunit zeta; AltName: Full=HBAZ; AltName: Full=Hemoglobin zeta chain; AltName: Full=Zeta-globin; taxon_id:9606 Homo sapiens
222	2353	Q9UPN3	62.33	1	8	1	N	838323	RecName: Full=Microtubule-actin cross-linking factor 1 isoforms 1/2/3/5; AltName: Full=620 kDa actin-binding protein; Short=ABP620; AltName: Full=Actin cross-linking family protein 7; AltName: Full=Macrophin-1; AltName: Full=Trabeculin-alpha; tax...
122	219	P04434	61.93	19	10	1	Y	12757	RecName: Full=Ig kappa chain V-III region VH; Flags: Precursor; Fragment; taxon_id:9606 Homo sapiens
585	474	Q14CN4	61.06	2	2	0	N	55877	RecName: Full=Keratin type II cytoskeletal 72; AltName: Full=Cytokeratin-72; Short=CK-72; AltName: Full=Keratin-72; Short=K72; AltName: Full=Type II inner root sheath-specific keratin-K6irs2; AltName: Full=Type-II keratin Kb35; taxon_id:9606 Homo...
687	497	P06889	60.9	24	1	1	Y	11272	RecName: Full=Ig lambda chain V-IV region MOL; taxon_id:9606 Homo sapiens
417	315	P48741	60.41	13	3	2	Y	40244	RecName: Full=Putative heat shock 70 kDa protein 7; AltName: Full=Heat shock 70 kDa protein B; taxon_id:9606 Homo sapiens
277	283	P01719	59.54	45	5	4	Y	11343	RecName: Full=Ig lambda chain V-V region DEL; taxon_id:9606 Homo sapiens
252	373	P04211	59.28	14	3	3	Y	12380	RecName: Full=Ig lambda chain V region 4A; Flags: Precursor; taxon_id:9606 Homo sapiens
183	312	P01611	58.18	42	5	3	Y	11608	RecName: Full=Ig kappa chain V-I region Wes; taxon_id:9606 Homo sapiens
435	779	Q8WXH0	58.13	1	6	1	N	796457	RecName: Full=Nesprin-2; AltName: Full=Nuclear envelope spectrin repeat protein 2; AltName: Full=Nucleus and actin connecting element protein; Short=Protein NUANCE; AltName: Full=Synaptic nuclear envelope protein 2; Short=Syne-2; taxon_id:9606 Hom...
656	386	Q06830	57.27	10	2	1	Y	22110	RecName: Full=Peroxiredoxin-1; EC=1.11.1.15; AltName: Full=Natural killer cell-enhancing factor A; Short=NKEF-A; AltName: Full=Proliferation-associated gene protein; Short=PAG; AltName: Full=Thioredoxin peroxidase 2; AltName: Full=Thioredoxin-depe...
424	298	P13646	56.52	6	3	0	Y	49588	RecName: Full=Keratin type I cytoskeletal 13; AltName: Full=Cytokeratin-13; Short=CK-13; AltName: Full=Keratin-13; Short=K13; taxon_id:9606 Homo sapiens
991	481	P06319	56.42	12	1	1	Y	14147	RecName: Full=Ig lambda chain V-VI region EB4; Flags: Precursor; taxon_id:9606 Homo sapiens
989	418	P01595	56.24	19	2	0	Y	12026	RecName: Full=Ig kappa chain V-I region Bi; taxon_id:9606 Homo sapiens
1797	286	P03951	55.45	5	4	2	Y	70109	RecName: Full=Coagulation factor XI; Short=FXI; EC=3.4.21.27; AltName: Full=Plasma thromboplastin antecedent; Short=PTA; Contains: RecName: Full=Coagulation factor XIa heavy chain; Contains: RecName: Full=Coagulation factor XIa light chain; Flags:...
405	2248	Q9P219	54.3	1	5	0	N	228228	RecName: Full=Protein Daple; AltName: Full=Coiled-coil domain-containing protein 88C; AltName: Full=Dvl-associating protein with a high frequency of leucine residues; Short=hDaple; AltName: Full=Hook-related protein 2; Short=HkRP2; taxon_id:9606 H...
627	409	P17066	54.23	3	2	1	N	71028	RecName: Full=Heat shock 70 kDa protein 6; AltName: Full=Heat shock 70 kDa protein B'; taxon_id:9606 Homo sapiens
859	512	P60033	53.89	7	1	1	Y	25809	RecName: Full=CD81 antigen; AltName: Full=26 kDa cell surface protein TAPA-1; AltName: Full=Target of the antiproliferative antibody 1; AltName: Full=Tetraspanin-28; Short=Tspan-28; AltName: CD_antigen=CD81; taxon_id:9606 Homo sapiens
986	293	P19013	53.65	4	3	1	N	57285	RecName: Full=Keratin type II cytoskeletal 4; AltName: Full=Cytokeratin-4; Short=CK-4; AltName: Full=Keratin-4; Short=K4; AltName: Full=Type-II keratin Kb4; taxon_id:9606 Homo sapiens
1284	376	P48059	53.57	9	2	1	Y	37251	RecName: Full=LIM and senescent cell antigen-like-containing domain protein 1; AltName: Full=Particularly interesting new Cys-His protein 1; Short=PINCH-1; AltName: Full=Renal carcinoma antigen NY-REN-48; taxon_id:9606 Homo sapiens
145	325	Q9NZR2	53.56	1	5	1	Y	515501	RecName: Full=Low-density lipoprotein receptor-related protein 1B; Short=LRP-1B; AltName: Full=Low-density lipoprotein receptor-related protein-deleted in tumor; Short=LRP-DIT; Flags: Precursor; taxon_id:9606 Homo sapiens
543	379	P06702	52.82	20	2	2	N	13242	RecName: Full=Protein S100-A9; AltName: Full=Calgranulin-B; AltName: Full=Calprotectin L1H subunit; AltName: Full=Leukocyte L1 complex heavy chain; AltName: Full=Migration inhibitory factor-related protein 14; Short=MRP-14; Short=p14; AltName: Ful...
2066	476	Q6UWP8	52.32	3	1	1	N	60541	RecName: Full=Suprabasin; Flags: Precursor; taxon_id:9606 Homo sapiens
771	412	P02788	52.1	4	2	1	Y	78182	RecName: Full=Lactotransferrin; Short=Lactoferrin; EC=3.4.21.-; AltName: Full=Growth-inhibiting protein 12; AltName: Full=Talalactoferrin; Contains: RecName: Full=Lactoferricin-H; Short=Lfcin-H; Contains: RecName: Full=Kaliocin-1; Contains: RecNam...
434	3889	Q8NF91	51.78	0	6	0	N	1011108	RecName: Full=Nesprin-1; AltName: Full=Enaptin; AltName: Full=Myocyte nuclear envelope protein 1; Short=Myne-1; AltName: Full=Nuclear envelope spectrin repeat protein 1; AltName: Full=Synaptic nuclear envelope protein 1; Short=Syne-1; taxon_id:960...
799	397	P04406	51.44	7	2	2	Y	36053	RecName: Full=Glyceraldehyde-3-phosphate dehydrogenase; Short=GAPDH; EC=1.2.1.12; AltName: Full=Peptidyl-cysteine S-nitrosylase GAPDH; EC=2.6.99.-; taxon_id:9606 Homo sapiens
153	494	P02100	50.28	7	1	0	Y	16203	RecName: Full=Hemoglobin subunit epsilon; AltName: Full=Epsilon-globin; AltName: Full=Hemoglobin epsilon chain; taxon_id:9606 Homo sapiens
352	304	Q71DI3	49.97	28	5	5	N	15388	RecName: Full=Histone H3.2; AltName: Full=Histone H3/m; AltName: Full=Histone H3/o; taxon_id:9606 Homo sapiens
352	303	P68431	49.97	28	5	5	N	15404	RecName: Full=Histone H3.1; AltName: Full=Histone H3/a; AltName: Full=Histone H3/b; AltName: Full=Histone H3/c; AltName: Full=Histone H3/d; AltName: Full=Histone H3/f; AltName: Full=Histone H3/h; AltName: Full=Histone H3/i; AltName: Full=Histone H...
219	1166	P41252	49.92	2	4	0	Y	144498	RecName: Full=Isoleucine--tRNA ligase cytoplasmic; EC=6.1.1.5; AltName: Full=Isoleucyl-tRNA synthetase; Short=IRS; Short=IleRS; taxon_id:9606 Homo sapiens
1401	492	Q9UGM3	49.81	1	1	1	Y	260734	RecName: Full=Deleted in malignant brain tumors 1 protein; AltName: Full=Glycoprotein 340; Short=Gp-340; AltName: Full=Hensin; AltName: Full=Salivary agglutinin; Short=SAG; AltName: Full=Surfactant pulmonary-associated D-binding protein; Flags: Pr...
715	516	Q13103	49.56	6	1	1	N	24338	RecName: Full=Secreted phosphoprotein 24; Short=Spp-24; AltName: Full=Secreted phosphoprotein 2; Flags: Precursor; taxon_id:9606 Homo sapiens
2062	401	P04350	49.55	3	2	0	N	49586	RecName: Full=Tubulin beta-4A chain; AltName: Full=Tubulin 5 beta; AltName: Full=Tubulin beta-4 chain; taxon_id:9606 Homo sapiens
1169	320	Q9ULI3	49.28	2	3	2	Y	147460	RecName: Full=Protein HEG homolog 1; Flags: Precursor; taxon_id:9606 Homo sapiens
161	311	P01604	49.27	18	3	0	Y	12127	RecName: Full=Ig kappa chain V-I region Kue; taxon_id:9606 Homo sapiens
362	406	P55196	49.16	1	4	0	Y	206803	RecName: Full=Afadin; AltName: Full=ALL1-fused gene from chromosome 6 protein; Short=Protein AF-6; taxon_id:9606 Homo sapiens
208	7636	O60318	48.66	1	2	0	N	218403	RecName: Full=80 kDa MCM3-associated protein; AltName: Full=Protein GANP; taxon_id:9606 Homo sapiens
1400	473	P08575	48.16	1	1	1	N	147254	RecName: Full=Receptor-type tyrosine-protein phosphatase C; EC=3.1.3.48; AltName: Full=Leukocyte common antigen; Short=L-CA; AltName: Full=T200; AltName: CD_antigen=CD45; Flags: Precursor; taxon_id:9606 Homo sapiens
2067	517	P60953	48.12	5	1	1	Y	21259	RecName: Full=Cell division control protein 42 homolog; AltName: Full=G25K GTP-binding protein; Flags: Precursor; taxon_id:9606 Homo sapiens
2067	518	P17081	48.12	5	1	1	Y	22659	RecName: Full=Rho-related GTP-binding protein RhoQ; AltName: Full=Ras-like protein TC10; AltName: Full=Ras-like protein family member 7A; Flags: Precursor; taxon_id:9606 Homo sapiens
1803	505	Q9H4G4	48.09	8	1	1	N	17218	RecName: Full=Golgi-associated plant pathogenesis-related protein 1; Short=GAPR-1; Short=Golgi-associated PR-1 protein; AltName: Full=Glioma pathogenesis-related protein 2; Short=GliPR 2; taxon_id:9606 Homo sapiens
1576	482	Q8TAA3	47.98	4	1	0	N	28530	RecName: Full=Proteasome subunit alpha type-7-like; EC=3.4.25.1; taxon_id:9606 Homo sapiens
1802	500	O14818	47.98	4	1	0	N	27887	RecName: Full=Proteasome subunit alpha type-7; EC=3.4.25.1; AltName: Full=Proteasome subunit RC6-1; AltName: Full=Proteasome subunit XAPC7; taxon_id:9606 Homo sapiens
570	1389	O75153	47.31	2	4	0	N	146669	RecName: Full=Clustered mitochondria protein homolog; taxon_id:9606 Homo sapiens
1799	405	P16520	47.28	4	2	0	N	37221	RecName: Full=Guanine nucleotide-binding protein G(I)/G(S)/G(T) subunit beta-3; AltName: Full=Transducin beta chain 3; taxon_id:9606 Homo sapiens
2063	403	P62879	47.28	4	2	0	N	37331	RecName: Full=Guanine nucleotide-binding protein G(I)/G(S)/G(T) subunit beta-2; AltName: Full=G protein subunit beta-2; AltName: Full=Transducin beta chain 2; taxon_id:9606 Homo sapiens
158	1593	P24043	47.14	1	4	1	Y	343906	RecName: Full=Laminin subunit alpha-2; AltName: Full=Laminin M chain; AltName: Full=Laminin-12 subunit alpha; AltName: Full=Laminin-2 subunit alpha; AltName: Full=Laminin-4 subunit alpha; AltName: Full=Merosin heavy chain; Flags: Precursor; taxon_...
1577	414	Q8NG11	46.94	6	1	1	N	30691	RecName: Full=Tetraspanin-14; Short=Tspan-14; AltName: Full=DC-TM4F2; AltName: Full=Transmembrane 4 superfamily member 14; taxon_id:9606 Homo sapiens
604	310	P06317	46.89	23	3	2	N	12247	RecName: Full=Ig lambda chain V-VI region SUT; taxon_id:9606 Homo sapiens
515	2454	P20929	46.86	0	4	1	Y	772944	RecName: Full=Nebulin; taxon_id:9606 Homo sapiens
369	4036	Q03001	46.85	0	4	0	N	860679	RecName: Full=Dystonin; AltName: Full=230 kDa bullous pemphigoid antigen; AltName: Full=230/240 kDa bullous pemphigoid antigen; AltName: Full=Bullous pemphigoid antigen 1; Short=BPA; Short=Bullous pemphigoid antigen; AltName: Full=Dystonia musculo...
438	1899	Q15075	46.67	2	5	0	N	162465	RecName: Full=Early endosome antigen 1; AltName: Full=Endosome-associated protein p162; AltName: Full=Zinc finger FYVE domain-containing protein 2; taxon_id:9606 Homo sapiens
544	470	Q9Y2G3	46.23	1	2	0	N	134190	RecName: Full=Probable phospholipid-transporting ATPase IF; EC=3.6.3.1; AltName: Full=ATPase IR; AltName: Full=ATPase class VI type 11B; taxon_id:9606 Homo sapiens
241	1671	Q9C093	46.07	1	3	0	N	209809	RecName: Full=Sperm flagellar protein 2; AltName: Full=Protein KPL2; taxon_id:9606 Homo sapiens
772	413	P06887	45.68	21	4	2	Y	11789	RecName: Full=Ig lambda chain V-I region MEM; taxon_id:9606 Homo sapiens
713	455	P08107	45.51	2	1	0	N	70052	RecName: Full=Heat shock 70 kDa protein 1A/1B; AltName: Full=Heat shock 70 kDa protein 1/2; Short=HSP70-1/HSP70-2; Short=HSP70.1/HSP70.2; taxon_id:9606 Homo sapiens
714	459	P34931	45.51	2	1	0	N	70375	RecName: Full=Heat shock 70 kDa protein 1-like; Short=Heat shock 70 kDa protein 1L; AltName: Full=Heat shock 70 kDa protein 1-Hom; Short=HSP70-Hom; taxon_id:9606 Homo sapiens
736	472	P11021	45.51	2	1	0	N	72333	RecName: Full=78 kDa glucose-regulated protein; Short=GRP-78; AltName: Full=Endoplasmic reticulum lumenal Ca(2+)-binding protein grp78; AltName: Full=Heat shock 70 kDa protein 5; AltName: Full=Immunoglobulin heavy chain-binding protein; Short=BiP;...
684	6545	Q9NYC9	45.47	0	4	0	N	511882	RecName: Full=Dynein heavy chain 9 axonemal; AltName: Full=Axonemal beta dynein heavy chain 9; AltName: Full=Ciliary dynein heavy chain 9; taxon_id:9606 Homo sapiens
242	318	P98164	45.47	1	4	3	Y	521961	RecName: Full=Low-density lipoprotein receptor-related protein 2; Short=LRP-2; AltName: Full=Glycoprotein 330; Short=gp330; AltName: Full=Megalin; Flags: Precursor; taxon_id:9606 Homo sapiens
531	956	Q86TB3	44.86	1	3	0	N	237010	RecName: Full=Alpha-protein kinase 2; EC=2.7.11.-; AltName: Full=Heart alpha-protein kinase; taxon_id:9606 Homo sapiens
1398	448	Q2M2I5	44.85	2	2	0	N	55087	RecName: Full=Keratin type I cytoskeletal 24; AltName: Full=Cytokeratin-24; Short=CK-24; AltName: Full=Keratin-24; Short=K24; AltName: Full=Type I keratin-24; taxon_id:9606 Homo sapiens
4220	519	Q9HBI1	44.83	4	1	1	N	41714	RecName: Full=Beta-parvin; AltName: Full=Affixin; taxon_id:9606 Homo sapiens
1067	426	P11215	44.42	2	2	2	N	127178	RecName: Full=Integrin alpha-M; AltName: Full=CD11 antigen-like family member B; AltName: Full=CR-3 alpha chain; AltName: Full=Cell surface glycoprotein MAC-1 subunit alpha; AltName: Full=Leukocyte adhesion receptor MO1; AltName: Full=Neutrophil a...
528	381	O60271	43.96	2	3	1	N	146205	RecName: Full=C-Jun-amino-terminal kinase-interacting protein 4; Short=JIP-4; Short=JNK-interacting protein 4; AltName: Full=Cancer/testis antigen 89; Short=CT89; AltName: Full=Human lung cancer oncogene 6 protein; Short=HLC-6; AltName: Full=JNK-a...
554	2182	A6NC98	43.62	1	3	0	N	164808	RecName: Full=Coiled-coil domain-containing protein 88B; AltName: Full=Brain leucine zipper domain-containing protein; AltName: Full=Hook-related protein 3; Short=HkRP3; taxon_id:9606 Homo sapiens
988	395	P35900	43.36	4	2	0	N	48487	RecName: Full=Keratin type I cytoskeletal 20; AltName: Full=Cytokeratin-20; Short=CK-20; AltName: Full=Keratin-20; Short=K20; AltName: Full=Protein IT; taxon_id:9606 Homo sapiens
426	435	Q9P2M7	43.33	1	3	0	N	136386	RecName: Full=Cingulin; taxon_id:9606 Homo sapiens
401	2069	Q96JB1	43.31	0	3	0	N	514668	RecName: Full=Dynein heavy chain 8 axonemal; AltName: Full=Axonemal beta dynein heavy chain 8; AltName: Full=Ciliary dynein heavy chain 8; taxon_id:9606 Homo sapiens
794	5253	P15924	43.28	1	3	0	N	331774	RecName: Full=Desmoplakin; Short=DP; AltName: Full=250/210 kDa paraneoplastic pemphigus antigen; taxon_id:9606 Homo sapiens
2064	425	P61006	43.26	8	2	0	N	23668	RecName: Full=Ras-related protein Rab-8A; AltName: Full=Oncogene c-mel; Flags: Precursor; taxon_id:9606 Homo sapiens
2064	424	Q92930	43.26	8	2	0	N	23584	RecName: Full=Ras-related protein Rab-8B; Flags: Precursor; taxon_id:9606 Homo sapiens
1283	324	P61626	42.75	12	2	2	N	16537	RecName: Full=Lysozyme C; EC=3.2.1.17; AltName: Full=1 4-beta-N-acetylmuramidase C; Flags: Precursor; taxon_id:9606 Homo sapiens
311	3721	Q7Z6Z7	42.72	0	3	0	N	481896	RecName: Full=E3 ubiquitin-protein ligase HUWE1; EC=6.3.2.-; AltName: Full=ARF-binding protein 1; Short=ARF-BP1; AltName: Full=HECT UBA and WWE domain-containing protein 1; AltName: Full=Homologous to E6AP carboxyl terminus homologous protein 9; ...
976	3823	Q13315	42.7	0	3	0	N	350714	RecName: Full=Serine-protein kinase ATM; EC=2.7.11.1; AltName: Full=Ataxia telangiectasia mutated; Short=A-T mutated; taxon_id:9606 Homo sapiens
698	2075	Q7Z7A1	42.3	1	3	0	N	268883	RecName: Full=Centriolin; AltName: Full=Centrosomal protein 1; AltName: Full=Centrosomal protein of 110 kDa; Short=Cep110; taxon_id:9606 Homo sapiens
1222	2238	O95714	42.28	1	4	1	N	527234	RecName: Full=E3 ubiquitin-protein ligase HERC2; EC=6.3.2.-; AltName: Full=HECT domain and RCC1-like domain-containing protein 2; taxon_id:9606 Homo sapiens
1402	508	P68104	42.18	2	1	0	N	50141	RecName: Full=Elongation factor 1-alpha 1; Short=EF-1-alpha-1; AltName: Full=Elongation factor Tu; Short=EF-Tu; AltName: Full=Eukaryotic elongation factor 1 A-1; Short=eEF1A-1; AltName: Full=Leukocyte receptor cluster member 7; taxon_id:9606 Homo ...
1402	507	Q5VTE0	42.18	2	1	0	N	50185	RecName: Full=Putative elongation factor 1-alpha-like 3; Short=EF-1-alpha-like 3; AltName: Full=Eukaryotic elongation factor 1 A-like 3; Short=eEF1A-like 3; AltName: Full=Eukaryotic translation elongation factor 1 alpha-1 pseudogene 5; taxon_id:96...
1403	514	Q05639	42.18	2	1	0	N	50470	RecName: Full=Elongation factor 1-alpha 2; Short=EF-1-alpha-2; AltName: Full=Eukaryotic elongation factor 1 A-2; Short=eEF1A-2; AltName: Full=Statin-S1; taxon_id:9606 Homo sapiens
251	616	Q9H251	42.09	1	4	1	N	369494	RecName: Full=Cadherin-23; AltName: Full=Otocadherin; Flags: Precursor; taxon_id:9606 Homo sapiens
922	597	P09914	42.06	1	3	0	N	55360	RecName: Full=Interferon-induced protein with tetratricopeptide repeats 1; Short=IFIT-1; AltName: Full=Interferon-induced 56 kDa protein; Short=IFI-56K; Short=P56; taxon_id:9606 Homo sapiens
1066	420	Q9Y5K6	41.78	2	3	0	N	71451	RecName: Full=CD2-associated protein; AltName: Full=Adapter protein CMS; AltName: Full=Cas ligand with multiple SH3 domains; taxon_id:9606 Homo sapiens
505	548	Q96P68	41.74	3	2	0	N	38251	RecName: Full=2-oxoglutarate receptor 1; AltName: Full=Alpha-ketoglutarate receptor 1; AltName: Full=G-protein coupled receptor 80; AltName: Full=G-protein coupled receptor 99; AltName: Full=P2Y purinoceptor 15; Short=P2Y15; AltName: Full=P2Y-like...
147	4624	P23468	41.47	1	3	0	N	214758	RecName: Full=Receptor-type tyrosine-protein phosphatase delta; Short=Protein-tyrosine phosphatase delta; Short=R-PTP-delta; EC=3.1.3.48; Flags: Precursor; taxon_id:9606 Homo sapiens
4221	524	P16403	41.4	5	1	1	N	21365	RecName: Full=Histone H1.2; AltName: Full=Histone H1c; AltName: Full=Histone H1d; AltName: Full=Histone H1s-1; taxon_id:9606 Homo sapiens
4221	525	P10412	41.4	5	1	1	N	21865	RecName: Full=Histone H1.4; AltName: Full=Histone H1b; AltName: Full=Histone H1s-4; taxon_id:9606 Homo sapiens
4221	526	P16402	41.4	5	1	1	N	22350	RecName: Full=Histone H1.3; AltName: Full=Histone H1c; AltName: Full=Histone H1s-2; taxon_id:9606 Homo sapiens
1573	407	P01817	41.22	11	3	2	N	13792	RecName: Full=Ig heavy chain V-II region MCE; taxon_id:9606 Homo sapiens
491	2546	Q709C8	41.21	0	3	0	N	422393	RecName: Full=Vacuolar protein sorting-associated protein 13C; taxon_id:9606 Homo sapiens
1176	551	Q9NZJ4	41.19	0	2	1	N	521131	RecName: Full=Sacsin; AltName: Full=DnaJ homolog subfamily C member 29; Short=DNAJC29; taxon_id:9606 Homo sapiens
332	438	Q7Z3B3	40.98	2	3	0	N	121025	RecName: Full=KAT8 regulatory NSL complex subunit 1; AltName: Full=MLL1/MLL complex subunit KANSL1; AltName: Full=MSL1 homolog 1; Short=hMSL1v1; AltName: Full=NSL complex protein NSL1; AltName: Full=Non-specific lethal 1 homolog; taxon_id:9606 Hom...
233	520	P01605	40.94	8	1	0	N	11834	RecName: Full=Ig kappa chain V-I region Lay; taxon_id:9606 Homo sapiens
1059	5640	Q02224	40.92	1	3	0	N	316414	RecName: Full=Centromere-associated protein E; AltName: Full=Centromere protein E; Short=CENP-E; AltName: Full=Kinesin-related protein CENPE; Flags: Precursor; taxon_id:9606 Homo sapiens
1071	437	P01603	40.85	10	1	0	N	11900	RecName: Full=Ig kappa chain V-I region Ka; taxon_id:9606 Homo sapiens
858	450	Q8TD57	40.82	1	4	2	Y	470774	RecName: Full=Dynein heavy chain 3 axonemal; AltName: Full=Axonemal beta dynein heavy chain 3; Short=HsADHC3; AltName: Full=Ciliary dynein heavy chain 3; AltName: Full=Dnahc3-b; taxon_id:9606 Homo sapiens
261	6878	P50748	40.77	1	4	0	N	250746	RecName: Full=Kinetochore-associated protein 1; AltName: Full=Rough deal homolog; Short=HsROD; Short=Rod; Short=hRod; taxon_id:9606 Homo sapiens
447	1883	Q5THJ4	40.75	1	4	1	N	491849	RecName: Full=Vacuolar protein sorting-associated protein 13D; taxon_id:9606 Homo sapiens
582	5354	Q9NU22	40.57	0	3	0	N	632827	RecName: Full=Midasin; AltName: Full=MIDAS-containing protein; taxon_id:9606 Homo sapiens
1404	521	P01715	40.5	8	1	0	N	11306	RecName: Full=Ig lambda chain V-IV region Bau; taxon_id:9606 Homo sapiens
1804	523	P20073	40.4	2	1	1	Y	52739	RecName: Full=Annexin A7; AltName: Full=Annexin VII; AltName: Full=Annexin-7; AltName: Full=Synexin; taxon_id:9606 Homo sapiens
199	1382	Q13332	40.39	1	3	1	Y	217039	RecName: Full=Receptor-type tyrosine-protein phosphatase S; Short=R-PTP-S; EC=3.1.3.48; AltName: Full=Receptor-type tyrosine-protein phosphatase sigma; Short=R-PTP-sigma; Flags: Precursor; taxon_id:9606 Homo sapiens
1801	499	P08567	40.32	6	1	1	Y	40125	RecName: Full=Pleckstrin; AltName: Full=Platelet 47 kDa protein; Short=p47; taxon_id:9606 Homo sapiens
1160	5612	P11277	40.28	1	3	0	N	246466	RecName: Full=Spectrin beta chain erythrocytic; AltName: Full=Beta-I spectrin; taxon_id:9606 Homo sapiens
883	1733	Q5T4S7	40.24	1	4	1	Y	573849	RecName: Full=E3 ubiquitin-protein ligase UBR4; EC=6.3.2.-; AltName: Full=600 kDa retinoblastoma protein-associated factor; AltName: Full=N-recognin-4; AltName: Full=Retinoblastoma-associated factor of 600 kDa; Short=RBAF600; Short=p600; AltName: ...
370	4943	Q5JV73	40.13	1	3	0	N	199207	RecName: Full=FERM and PDZ domain-containing protein 3; taxon_id:9606 Homo sapiens
766	3899	Q6ZS81	40.02	0	3	0	N	353610	RecName: Full=WD repeat- and FYVE domain-containing protein 4; taxon_id:9606 Homo sapiens
4222	522	Q6GTS8	40.01	3	1	1	N	55741	RecName: Full=Probable carboxypeptidase PM20D1; EC=3.4.17.-; AltName: Full=Peptidase M20 domain-containing protein 1; Flags: Precursor; taxon_id:9606 Homo sapiens
452	3009	Q12955	39.91	0	4	0	N	480416	RecName: Full=Ankyrin-3; Short=ANK-3; AltName: Full=Ankyrin-G; taxon_id:9606 Homo sapiens
1114	2433	Q9NRC6	39.76	1	4	1	Y	416838	RecName: Full=Spectrin beta chain non-erythrocytic 5; AltName: Full=Beta-V spectrin; taxon_id:9606 Homo sapiens
4223	485	Q8WWI5	39.73	2	1	1	N	73302	RecName: Full=Choline transporter-like protein 1; AltName: Full=CDw92; AltName: Full=Solute carrier family 44 member 1; AltName: CD_antigen=CD92; taxon_id:9606 Homo sapiens
2447	477	P00915	39.66	3	1	1	N	28870	RecName: Full=Carbonic anhydrase 1; EC=4.2.1.1; AltName: Full=Carbonate dehydratase I; AltName: Full=Carbonic anhydrase B; Short=CAB; AltName: Full=Carbonic anhydrase I; Short=CA-I; taxon_id:9606 Homo sapiens
981	5407	Q9UPA5	39.61	0	3	0	Y	416475	RecName: Full=Protein bassoon; AltName: Full=Zinc finger protein 231; taxon_id:9606 Homo sapiens
267	906	Q9BXL7	39.58	1	3	0	N	133284	RecName: Full=Caspase recruitment domain-containing protein 11; AltName: Full=CARD-containing MAGUK protein 1; Short=Carma 1; taxon_id:9606 Homo sapiens
2065	447	P80192	39.57	4	3	1	N	121894	RecName: Full=Mitogen-activated protein kinase kinase kinase 9; EC=2.7.11.25; AltName: Full=Mixed lineage kinase 1; taxon_id:9606 Homo sapiens
1285	421	P01615	39.54	14	2	1	N	12660	RecName: Full=Ig kappa chain V-II region FR; taxon_id:9606 Homo sapiens
817	1773	P11532	39.36	1	4	1	N	426751	RecName: Full=Dystrophin; taxon_id:9606 Homo sapiens
2448	527	P28074	39.32	5	1	1	N	28480	RecName: Full=Proteasome subunit beta type-5; EC=3.4.25.1; AltName: Full=Macropain epsilon chain; AltName: Full=Multicatalytic endopeptidase complex epsilon chain; AltName: Full=Proteasome chain 6; AltName: Full=Proteasome epsilon chain; AltName: ...
239	2096	Q96M86	39.13	0	3	0	N	533650	RecName: Full=Dynein heavy chain domain-containing protein 1; AltName: Full=Dynein heavy chain domain 1-like protein; AltName: Full=Protein CCDC35; taxon_id:9606 Homo sapiens
1574	465	P28072	39.12	4	1	1	N	25358	RecName: Full=Proteasome subunit beta type-6; EC=3.4.25.1; AltName: Full=Macropain delta chain; AltName: Full=Multicatalytic endopeptidase complex delta chain; AltName: Full=Proteasome delta chain; AltName: Full=Proteasome subunit Y; Flags: Precur...
321	1236	Q8IZF6	38.74	0	2	0	N	333367	RecName: Full=Probable G-protein coupled receptor 112; Flags: Precursor; taxon_id:9606 Homo sapiens
394	573	A8K2U0	38.72	0	1	0	N	161106	RecName: Full=Alpha-2-macroglobulin-like protein 1; AltName: Full=C3 and PZP-like alpha-2-macroglobulin domain-containing protein 9; Flags: Precursor; taxon_id:9606 Homo sapiens
775	791	Q5SW79	38.69	1	3	1	N	175292	RecName: Full=Centrosomal protein of 170 kDa; Short=Cep170; AltName: Full=KARP-1-binding protein; Short=KARP1-binding protein; taxon_id:9606 Homo sapiens
571	1447	Q9P217	38.69	1	3	0	N	130633	RecName: Full=Zinc finger SWIM domain-containing protein 5; taxon_id:9606 Homo sapiens
1805	568	P16452	38.65	1	1	0	Y	77009	RecName: Full=Erythrocyte membrane protein band 4.2; Short=Erythrocyte protein 4.2; Short=P4.2; taxon_id:9606 Homo sapiens
516	2658	P78527	38.43	1	4	1	N	469093	RecName: Full=DNA-dependent protein kinase catalytic subunit; Short=DNA-PK catalytic subunit; Short=DNA-PKcs; EC=2.7.11.1; AltName: Full=DNPK1; AltName: Full=p460; taxon_id:9606 Homo sapiens
800	408	Q8IVU3	38.33	2	3	1	N	115126	RecName: Full=Probable E3 ubiquitin-protein ligase HERC6; EC=6.3.2.-; AltName: Full=HECT domain and RCC1-like domain-containing protein 6; taxon_id:9606 Homo sapiens
481	762	Q9C0J8	38.32	0	2	0	N	145891	RecName: Full=pre-mRNA 3' end processing protein WDR33; AltName: Full=WD repeat-containing protein 33; AltName: Full=WD repeat-containing protein WDC146; taxon_id:9606 Homo sapiens
450	2907	Q92954	38.28	0	1	0	N	151076	RecName: Full=Proteoglycan 4; AltName: Full=Lubricin; AltName: Full=Megakaryocyte-stimulating factor; AltName: Full=Superficial zone proteoglycan; Contains: RecName: Full=Proteoglycan 4 C-terminal part; Flags: Precursor; taxon_id:9606 Homo sapiens
1173	387	Q01518	38.01	9	3	3	Y	51902	RecName: Full=Adenylyl cyclase-associated protein 1; Short=CAP 1; taxon_id:9606 Homo sapiens
1065	400	P12109	37.93	3	2	2	Y	108529	RecName: Full=Collagen alpha-1(VI) chain; Flags: Precursor; taxon_id:9606 Homo sapiens
939	1542	P16066	37.92	1	2	0	N	118919	RecName: Full=Atrial natriuretic peptide receptor 1; EC=4.6.1.2; AltName: Full=Atrial natriuretic peptide receptor type A; Short=ANP-A; Short=ANPR-A; Short=NPR-A; AltName: Full=Guanylate cyclase A; Short=GC-A; Flags: Precursor; taxon_id:9606 Homo ...
501	317	P08123	37.85	6	4	4	Y	129314	RecName: Full=Collagen alpha-2(I) chain; AltName: Full=Alpha-2 type I collagen; Flags: Precursor; taxon_id:9606 Homo sapiens
2068	574	P49746	37.82	1	1	0	N	104201	RecName: Full=Thrombospondin-3; Flags: Precursor; taxon_id:9606 Homo sapiens
1397	444	O94763	37.69	2	2	0	N	59832	RecName: Full=Unconventional prefoldin RPB5 interactor 1; AltName: Full=Protein NNX3; AltName: Full=Protein phosphatase 1 regulatory subunit 19; AltName: Full=RNA polymerase II subunit 5-mediating protein; Short=RPB5-mediating protein; taxon_id:96...
673	1421	Q63HN8	37.64	0	3	1	N	591415	RecName: Full=E3 ubiquitin-protein ligase RNF213; EC=6.3.2.-; AltName: Full=ALK lymphoma oligomerization partner on chromosome 17; AltName: Full=Mysterin; AltName: Full=RING finger protein 213; taxon_id:9606 Homo sapiens
2449	535	P07437	37.62	2	1	0	N	49671	RecName: Full=Tubulin beta chain; AltName: Full=Tubulin beta-5 chain; taxon_id:9606 Homo sapiens
441	5713	Q9UKA4	37.59	1	2	0	N	210511	RecName: Full=A-kinase anchor protein 11; Short=AKAP-11; AltName: Full=A-kinase anchor protein 220 kDa; Short=AKAP 220; Short=hAKAP220; AltName: Full=Protein kinase A-anchoring protein 11; Short=PRKA11; taxon_id:9606 Homo sapiens
407	681	Q8NCM8	37.58	0	3	1	N	492627	RecName: Full=Cytoplasmic dynein 2 heavy chain 1; AltName: Full=Cytoplasmic dynein 2 heavy chain; AltName: Full=Dynein cytoplasmic heavy chain 2; AltName: Full=Dynein heavy chain 11; Short=hDHC11; AltName: Full=Dynein heavy chain isotype 1B; taxon...
493	2621	O14529	37.52	1	2	0	N	161676	RecName: Full=Homeobox protein cut-like 2; AltName: Full=Homeobox protein cux-2; taxon_id:9606 Homo sapiens
621	1752	Q9BV73	37.48	0	2	0	N	281134	RecName: Full=Centrosome-associated protein CEP250; AltName: Full=250 kDa centrosomal protein; Short=Cep250; AltName: Full=Centrosomal Nek2-associated protein 1; Short=C-Nap1; AltName: Full=Centrosomal protein 2; taxon_id:9606 Homo sapiens
364	1442	Q8IVL1	37.44	0	3	0	N	268165	RecName: Full=Neuron navigator 2; EC=3.6.4.12; AltName: Full=Helicase APC down-regulated 1; AltName: Full=Pore membrane and/or filament-interacting-like protein 2; AltName: Full=Retinoic acid inducible in neuroblastoma 1; AltName: Full=Steerin-2; ...
492	2536	Q8IZJ3	37.36	1	3	1	N	206700	RecName: Full=C3 and PZP-like alpha-2-macroglobulin domain-containing protein 8; Flags: Precursor; taxon_id:9606 Homo sapiens
1809	671	I6L899	37.07	2	3	0	N	71490	RecName: Full=Golgin subfamily A member 8R; taxon_id:9606 Homo sapiens
857	433	P49913	36.97	11	2	1	Y	19301	RecName: Full=Cathelicidin antimicrobial peptide; AltName: Full=18 kDa cationic antimicrobial protein; Short=CAP-18; Short=hCAP-18; Contains: RecName: Full=Antibacterial protein FALL-39; AltName: Full=FALL-39 peptide antibiotic; Contains: RecName:...
1578	555	P05783	36.94	2	1	0	N	48058	RecName: Full=Keratin type I cytoskeletal 18; AltName: Full=Cell proliferation-inducing gene 46 protein; AltName: Full=Cytokeratin-18; Short=CK-18; AltName: Full=Keratin-18; Short=K18; taxon_id:9606 Homo sapiens
1861	2427	P52701	36.9	1	2	0	N	152785	RecName: Full=DNA mismatch repair protein Msh6; Short=hMSH6; AltName: Full=G/T mismatch-binding protein; Short=GTBP; Short=GTMBP; AltName: Full=MutS-alpha 160 kDa subunit; Short=p160; taxon_id:9606 Homo sapiens
881	1616	P29597	36.71	1	3	0	N	133650	RecName: Full=Non-receptor tyrosine-protein kinase TYK2; EC=2.7.10.2; taxon_id:9606 Homo sapiens
535	712	Q5VST9	36.63	0	4	1	N	868496	RecName: Full=Obscurin; EC=2.7.11.1; AltName: Full=Obscurin-RhoGEF; AltName: Full=Obscurin-myosin light chain kinase; Short=Obscurin-MLCK; taxon_id:9606 Homo sapiens
654	6880	B2RTY4	36.6	0	2	0	N	292704	RecName: Full=Unconventional myosin-IXa; AltName: Full=Unconventional myosin-9a; taxon_id:9606 Homo sapiens
400	1306	Q9Y239	36.58	1	2	0	N	107691	RecName: Full=Nucleotide-binding oligomerization domain-containing protein 1; AltName: Full=Caspase recruitment domain-containing protein 4; taxon_id:9606 Homo sapiens
1178	618	Q9NZ56	36.56	1	2	0	N	180105	RecName: Full=Formin-2; taxon_id:9606 Homo sapiens
2450	540	P50995	36.48	2	1	1	N	54390	RecName: Full=Annexin A11; AltName: Full=56 kDa autoantigen; AltName: Full=Annexin XI; AltName: Full=Annexin-11; AltName: Full=Calcyclin-associated annexin 50; Short=CAP-50; taxon_id:9606 Homo sapiens
1460	2013	Q86WI1	36.4	0	3	1	N	465738	RecName: Full=Fibrocystin-L; AltName: Full=Polycystic kidney and hepatic disease 1-like protein 1; Short=PKHD1-like protein 1; Flags: Precursor; taxon_id:9606 Homo sapiens
484	943	Q6R327	36.3	1	2	0	N	192216	RecName: Full=Rapamycin-insensitive companion of mTOR; AltName: Full=AVO3 homolog; Short=hAVO3; taxon_id:9606 Homo sapiens
1202	1485	Q92585	36.19	1	2	0	N	108054	RecName: Full=Mastermind-like protein 1; Short=Mam-1; taxon_id:9606 Homo sapiens
572	1462	A2A2Z9	36.18	1	2	0	N	118231	RecName: Full=Ankyrin repeat domain-containing protein 18B; taxon_id:9606 Homo sapiens
633	740	Q9BZQ6	36.16	1	3	0	N	104664	RecName: Full=ER degradation-enhancing alpha-mannosidase-like protein 3; EC=3.2.1.113; AltName: Full=Alpha-1 2-mannosidase EDEM3; Flags: Precursor; taxon_id:9606 Homo sapiens
639	1346	Q13439	36.16	0	3	0	N	261137	RecName: Full=Golgin subfamily A member 4; AltName: Full=256 kDa golgin; AltName: Full=Golgin-245; AltName: Full=Protein 72.1; AltName: Full=Trans-Golgi p230; taxon_id:9606 Homo sapiens
1182	809	Q15067	36.15	2	2	0	N	74424	RecName: Full=Peroxisomal acyl-coenzyme A oxidase 1; Short=AOX; EC=1.3.3.6; AltName: Full=Palmitoyl-CoA oxidase; AltName: Full=Straight-chain acyl-CoA oxidase; Short=SCOX; taxon_id:9606 Homo sapiens
695	859	P08582	36.01	1	2	0	N	80215	RecName: Full=Melanotransferrin; AltName: Full=Melanoma-associated antigen p97; AltName: CD_antigen=CD228; Flags: Precursor; taxon_id:9606 Homo sapiens
443	449	Q9H3R5	35.98	4	2	0	N	28481	RecName: Full=Centromere protein H; Short=CENP-H; AltName: Full=Interphase centromere complex protein 35; taxon_id:9606 Homo sapiens
4224	542	Q96CX2	35.92	4	1	1	Y	35701	RecName: Full=BTB/POZ domain-containing protein KCTD12; AltName: Full=Pfetin; AltName: Full=Predominantly fetal expressed T1 domain; taxon_id:9606 Homo sapiens
746	1623	O75762	35.83	1	3	0	N	127501	RecName: Full=Transient receptor potential cation channel subfamily A member 1; AltName: Full=Ankyrin-like with transmembrane domains protein 1; AltName: Full=Transformation-sensitive protein p120; taxon_id:9606 Homo sapiens
689	644	Q66GS9	35.83	1	2	0	N	133490	RecName: Full=Centrosomal protein of 135 kDa; Short=Cep135; AltName: Full=Centrosomal protein 4; taxon_id:9606 Homo sapiens
586	487	P01814	35.8	6	1	1	N	14276	RecName: Full=Ig heavy chain V-II region OU; taxon_id:9606 Homo sapiens
586	490	P04438	35.8	5	1	1	N	16323	RecName: Full=Ig heavy chain V-II region SESS; Flags: Precursor; taxon_id:9606 Homo sapiens
763	5325	O14647	35.8	1	2	0	N	211342	RecName: Full=Chromodomain-helicase-DNA-binding protein 2; Short=CHD-2; EC=3.6.4.12; AltName: Full=ATP-dependent helicase CHD2; taxon_id:9606 Homo sapiens
1405	529	Q9TNN7	35.77	7	1	0	N	40912	RecName: Full=HLA class I histocompatibility antigen Cw-5 alpha chain; AltName: Full=MHC class I antigen Cw*5; Flags: Precursor; taxon_id:9606 Homo sapiens
1094	1605	Q9BXT5	35.66	0	3	0	N	315336	RecName: Full=Testis-expressed sequence 15 protein; AltName: Full=Cancer/testis antigen 42; Short=CT42; taxon_id:9606 Homo sapiens
1196	1320	Q8IZJ1	35.64	1	2	0	N	103638	RecName: Full=Netrin receptor UNC5B; AltName: Full=Protein unc-5 homolog 2; AltName: Full=Protein unc-5 homolog B; AltName: Full=p53-regulated receptor for death and life protein 1; Flags: Precursor; taxon_id:9606 Homo sapiens
406	5045	Q8IVL0	35.63	0	2	0	N	255646	RecName: Full=Neuron navigator 3; AltName: Full=Pore membrane and/or filament-interacting-like protein 1; AltName: Full=Steerin-3; AltName: Full=Unc-53 homolog 3; Short=unc53H3; taxon_id:9606 Homo sapiens
427	440	P46199	35.6	2	2	0	N	81317	RecName: Full=Translation initiation factor IF-2 mitochondrial; Short=IF-2(Mt); Short=IF-2Mt; Short=IF2(mt); Flags: Precursor; taxon_id:9606 Homo sapiens
819	1992	Q9Y2K9	35.49	1	2	0	N	131887	RecName: Full=Syntaxin-binding protein 5-like; AltName: Full=Lethal(2) giant larvae protein homolog 4; AltName: Full=Tomosyn-2; taxon_id:9606 Homo sapiens
3072	541	Q5T749	35.47	2	1	1	Y	64136	RecName: Full=Keratinocyte proline-rich protein; Short=hKPRP; taxon_id:9606 Homo sapiens
818	1924	Q9P260	35.46	1	2	0	N	134630	RecName: Full=LisH domain and HEAT repeat-containing protein KIAA1468; taxon_id:9606 Homo sapiens
448	1943	P98160	35.4	0	2	0	N	468835	RecName: Full=Basement membrane-specific heparan sulfate proteoglycan core protein; Short=HSPG; AltName: Full=Perlecan; Short=PLC; Contains: RecName: Full=Endorepellin; Contains: RecName: Full=LG3 peptide; Flags: Precursor; taxon_id:9606 Homo sapi...
793	4020	Q96DT5	35.39	0	2	0	N	521048	RecName: Full=Dynein heavy chain 11 axonemal; AltName: Full=Axonemal beta dynein heavy chain 11; AltName: Full=Ciliary dynein heavy chain 11; taxon_id:9606 Homo sapiens
691	663	Q5JSZ5	35.37	1	3	2	Y	242964	RecName: Full=Protein PRRC2B; AltName: Full=HLA-B-associated transcript 2-like 1; AltName: Full=Proline-rich coiled-coil protein 2B; taxon_id:9606 Homo sapiens
3071	486	Q7Z4I7	35.36	4	1	0	N	38916	RecName: Full=LIM and senescent cell antigen-like-containing domain protein 2; AltName: Full=LIM-like protein 2; AltName: Full=Particularly interesting new Cys-His protein 2; Short=PINCH-2; taxon_id:9606 Homo sapiens
826	2570	Q04912	35.31	1	2	0	N	152271	RecName: Full=Macrophage-stimulating protein receptor; Short=MSP receptor; EC=2.7.10.1; AltName: Full=CDw136; AltName: Full=Protein-tyrosine kinase 8; AltName: Full=p185-Ron; AltName: CD_antigen=CD136; Contains: RecName: Full=Macrophage-stimulatin...
1082	961	Q4G0A6	35.24	1	2	0	N	84372	RecName: Full=Protein FAM188B; taxon_id:9606 Homo sapiens
592	1933	O15417	35.22	2	4	2	Y	314520	RecName: Full=Trinucleotide repeat-containing gene 18 protein; AltName: Full=Long CAG trinucleotide repeat-containing gene 79 protein; taxon_id:9606 Homo sapiens
657	546	P01824	34.99	6	1	1	N	14117	RecName: Full=Ig heavy chain V-II region WAH; taxon_id:9606 Homo sapiens
990	464	Q99459	34.91	2	2	1	N	92251	RecName: Full=Cell division cycle 5-like protein; Short=Cdc5-like protein; AltName: Full=Pombe cdc5-related protein; taxon_id:9606 Homo sapiens
708	5447	Q8IZT6	34.9	0	3	0	N	409801	RecName: Full=Abnormal spindle-like microcephaly-associated protein; AltName: Full=Abnormal spindle protein homolog; Short=Asp homolog; taxon_id:9606 Homo sapiens
709	8703	Q9P2D8	34.74	0	2	0	N	295311	RecName: Full=Protein unc-79 homolog; taxon_id:9606 Homo sapiens
576	3569	Q9Y5S2	34.74	1	2	0	N	194314	RecName: Full=Serine/threonine-protein kinase MRCK beta; EC=2.7.11.1; AltName: Full=CDC42-binding protein kinase beta; Short=CDC42BP-beta; AltName: Full=DMPK-like beta; AltName: Full=Myotonic dystrophy kinase-related CDC42-binding kinase beta; Sho...
641	1399	O75150	34.72	1	2	0	N	113650	RecName: Full=E3 ubiquitin-protein ligase BRE1B; Short=BRE1-B; EC=6.3.2.-; AltName: Full=95 kDa retinoblastoma-associated protein; Short=RBP95; AltName: Full=RING finger protein 40; taxon_id:9606 Homo sapiens
1305	1267	P42263	34.62	1	2	0	N	101157	RecName: Full=Glutamate receptor 3; Short=GluR-3; AltName: Full=AMPA-selective glutamate receptor 3; AltName: Full=GluR-C; AltName: Full=GluR-K3; AltName: Full=Glutamate receptor ionotropic AMPA 3; Short=GluA3; Flags: Precursor; taxon_id:9606 Hom...
1000	853	Q9UM73	34.59	1	2	0	N	176441	RecName: Full=ALK tyrosine kinase receptor; EC=2.7.10.1; AltName: Full=Anaplastic lymphoma kinase; AltName: CD_antigen=CD246; Flags: Precursor; taxon_id:9606 Homo sapiens
518	3175	Q9NRD8	34.56	1	2	0	N	175363	RecName: Full=Dual oxidase 2; EC=1.11.1.-; EC=1.6.3.1; AltName: Full=Large NOX 2; AltName: Full=Long NOX 2; AltName: Full=NADH/NADPH thyroid oxidase p138-tox; AltName: Full=NADPH oxidase/peroxidase DUOX2; AltName: Full=NADPH thyroid oxidase 2; Alt...
518	3188	Q9NRD9	34.56	1	2	0	N	177234	RecName: Full=Dual oxidase 1; EC=1.11.1.-; EC=1.6.3.1; AltName: Full=Large NOX 1; AltName: Full=Long NOX 1; AltName: Full=NADPH thyroid oxidase 1; AltName: Full=Thyroid oxidase 1; Flags: Precursor; taxon_id:9606 Homo sapiens
472	3267	Q13576	34.46	1	2	0	N	180577	RecName: Full=Ras GTPase-activating-like protein IQGAP2; taxon_id:9606 Homo sapiens
992	528	Q06278	34.41	1	1	1	N	147918	RecName: Full=Aldehyde oxidase; EC=1.2.3.1; taxon_id:9606 Homo sapiens
418	627	O43307	34.4	2	2	0	N	60982	RecName: Full=Rho guanine nucleotide exchange factor 9; AltName: Full=Collybistin; AltName: Full=PEM-2 homolog; AltName: Full=Rac/Cdc42 guanine nucleotide exchange factor 9; taxon_id:9606 Homo sapiens
836	3373	Q9UPY3	34.35	1	2	0	N	218680	RecName: Full=Endoribonuclease Dicer; EC=3.1.26.-; AltName: Full=Helicase with RNase motif; Short=Helicase MOI; taxon_id:9606 Homo sapiens
725	3655	Q9Y6D6	34.26	1	2	0	N	208766	RecName: Full=Brefeldin A-inhibited guanine nucleotide-exchange protein 1; Short=Brefeldin A-inhibited GEP 1; AltName: Full=ADP-ribosylation factor guanine nucleotide-exchange factor 1; AltName: Full=p200 ARF guanine nucleotide exchange factor; Al...
1057	5301	Q15149	34.26	0	3	0	N	531796	RecName: Full=Plectin; Short=PCN; Short=PLTN; AltName: Full=Hemidesmosomal protein 1; Short=HD1; AltName: Full=Plectin-1; taxon_id:9606 Homo sapiens
574	1744	Q12816	34.24	1	3	1	N	143716	RecName: Full=Trophinin; AltName: Full=MAGE-D3 antigen; taxon_id:9606 Homo sapiens
601	7314	Q96SN8	34.22	1	2	0	N	215036	RecName: Full=CDK5 regulatory subunit-associated protein 2; AltName: Full=CDK5 activator-binding protein C48; AltName: Full=Centrosome-associated protein 215; taxon_id:9606 Homo sapiens
2042	5816	Q01668	34.21	0	2	0	N	245139	RecName: Full=Voltage-dependent L-type calcium channel subunit alpha-1D; AltName: Full=Calcium channel L type alpha-1 polypeptide isoform 2; AltName: Full=Voltage-gated calcium channel subunit alpha Cav1.3; taxon_id:9606 Homo sapiens
2135	2231	Q5TIA1	34.09	1	2	0	N	141161	RecName: Full=Meiosis inhibitor protein 1; AltName: Full=Meiosis defective protein 1; taxon_id:9606 Homo sapiens
328	2179	P59047	33.99	1	2	0	N	134342	RecName: Full=NACHT LRR and PYD domains-containing protein 5; AltName: Full=Mater protein homolog; taxon_id:9606 Homo sapiens
462	606	Q8NGC5	33.99	3	2	0	N	38693	RecName: Full=Olfactory receptor 6J1; AltName: Full=Olfactory receptor 6J2; taxon_id:9606 Homo sapiens
4225	547	P68363	33.99	4	1	1	N	50152	RecName: Full=Tubulin alpha-1B chain; AltName: Full=Alpha-tubulin ubiquitous; AltName: Full=Tubulin K-alpha-1; AltName: Full=Tubulin alpha-ubiquitous chain; taxon_id:9606 Homo sapiens
884	1983	Q5VZP5	33.98	1	2	0	N	130176	RecName: Full=Inactive dual specificity phosphatase 27; taxon_id:9606 Homo sapiens
587	569	O00602	33.94	3	2	0	N	35078	RecName: Full=Ficolin-1; AltName: Full=Collagen/fibrinogen domain-containing protein 1; AltName: Full=Ficolin-A; AltName: Full=Ficolin-alpha; AltName: Full=M-ficolin; Flags: Precursor; taxon_id:9606 Homo sapiens
755	2895	Q5T9S5	33.88	1	2	0	N	168962	RecName: Full=Coiled-coil domain-containing protein 18; AltName: Full=Sarcoma antigen NY-SAR-24; taxon_id:9606 Homo sapiens
240	4130	Q16363	33.82	1	2	0	N	202523	RecName: Full=Laminin subunit alpha-4; AltName: Full=Laminin-14 subunit alpha; AltName: Full=Laminin-8 subunit alpha; AltName: Full=Laminin-9 subunit alpha; Flags: Precursor; taxon_id:9606 Homo sapiens
2545	2133	Q86XP1	33.78	1	2	0	N	134865	RecName: Full=Diacylglycerol kinase eta; Short=DAG kinase eta; EC=2.7.1.107; AltName: Full=Diglyceride kinase eta; Short=DGK-eta; taxon_id:9606 Homo sapiens
573	1650	Q9H2T7	33.77	1	2	1	N	124375	RecName: Full=Ran-binding protein 17; taxon_id:9606 Homo sapiens
1076	777	Q8IUA7	33.72	1	2	0	N	184360	RecName: Full=ATP-binding cassette sub-family A member 9; taxon_id:9606 Homo sapiens
849	5320	Q9UIW2	33.71	1	2	0	N	211066	RecName: Full=Plexin-A1; AltName: Full=Semaphorin receptor NOV; Flags: Precursor; taxon_id:9606 Homo sapiens
609	591	Q99996	33.69	1	3	1	Y	453670	RecName: Full=A-kinase anchor protein 9; Short=AKAP-9; AltName: Full=A-kinase anchor protein 350 kDa; Short=AKAP 350; Short=hgAKAP 350; AltName: Full=A-kinase anchor protein 450 kDa; Short=AKAP 450; AltName: Full=AKAP 120-like protein; AltName: Fu...
805	801	Q8NFR7	33.68	2	2	0	N	71076	RecName: Full=Coiled-coil domain-containing protein 148; taxon_id:9606 Homo sapiens
630	429	Q9UGU0	33.5	1	2	2	Y	211769	RecName: Full=Transcription factor 20; Short=TCF-20; AltName: Full=Nuclear factor SPBP; AltName: Full=Protein AR1; AltName: Full=Stromelysin-1 PDGF-responsive element-binding protein; Short=SPRE-binding protein; taxon_id:9606 Homo sapiens
264	647	Q9HCG7	33.48	1	1	0	Y	104649	RecName: Full=Non-lysosomal glucosylceramidase; Short=NLGase; EC=3.2.1.45; AltName: Full=Beta-glucocerebrosidase 2; Short=Beta-glucosidase 2; AltName: Full=Glucosylceramidase 2; taxon_id:9606 Homo sapiens
608	649	P14598	33.45	3	2	0	N	44652	RecName: Full=Neutrophil cytosol factor 1; Short=NCF-1; AltName: Full=47 kDa autosomal chronic granulomatous disease protein; AltName: Full=47 kDa neutrophil oxidase factor; AltName: Full=NCF-47K; AltName: Full=Neutrophil NADPH oxidase factor 1; A...
748	1683	Q8NB14	33.41	1	2	0	N	116546	RecName: Full=Ubiquitin carboxyl-terminal hydrolase 38; EC=3.4.19.12; AltName: Full=Deubiquitinating enzyme 38; AltName: Full=HP43.8KD; AltName: Full=Ubiquitin thioesterase 38; AltName: Full=Ubiquitin-specific-processing protease 38; taxon_id:9606...
1073	458	P41219	33.26	3	2	1	N	53651	RecName: Full=Peripherin; AltName: Full=Neurofilament 4; taxon_id:9606 Homo sapiens
903	3233	Q7Z745	33.26	1	2	0	N	180780	RecName: Full=Maestro heat-like repeat-containing protein family member 2B; AltName: Full=HEAT repeat-containing protein 7B2; taxon_id:9606 Homo sapiens
887	2131	Q9UNS1	33.14	1	2	0	N	138658	RecName: Full=Protein timeless homolog; Short=hTIM; taxon_id:9606 Homo sapiens
3076	594	Q8N6G6	33.09	0	1	0	N	193408	RecName: Full=ADAMTS-like protein 1; Short=ADAMTSL-1; AltName: Full=Punctin-1; Flags: Precursor; taxon_id:9606 Homo sapiens
521	5094	Q3V6T2	33.08	1	2	0	N	216040	RecName: Full=Girdin; AltName: Full=Akt phosphorylation enhancer; Short=APE; AltName: Full=Coiled-coil domain-containing protein 88A; AltName: Full=G alpha-interacting vesicle-associated protein; Short=GIV; AltName: Full=Girders of actin filament;...
560	6021	Q9Y520	33.08	0	2	0	N	316911	RecName: Full=Protein PRRC2C; AltName: Full=BAT2 domain-containing protein 1; AltName: Full=HBV X-transactivated gene 2 protein; AltName: Full=HBV XAg-transactivated protein 2; AltName: Full=HLA-B-associated transcript 2-like 2; AltName: Full=Prol...
1007	1606	O94832	33.08	1	2	0	N	116202	RecName: Full=Unconventional myosin-Id; taxon_id:9606 Homo sapiens
238	705	Q9ULD8	32.99	1	2	0	N	117129	RecName: Full=Potassium voltage-gated channel subfamily H member 3; AltName: Full=Brain-specific eag-like channel 1; Short=BEC1; AltName: Full=Ether-a-go-go-like potassium channel 2; Short=ELK channel 2; Short=ELK2; AltName: Full=Voltage-gated pot...
615	3038	Q86XX4	32.96	0	2	0	N	443217	RecName: Full=Extracellular matrix protein FRAS1; Flags: Precursor; taxon_id:9606 Homo sapiens
860	587	O95365	32.92	2	2	1	N	61439	RecName: Full=Zinc finger and BTB domain-containing protein 7A; AltName: Full=Factor binding IST protein 1; Short=FBI-1; AltName: Full=Factor that binds to inducer of short transcripts protein 1; AltName: Full=HIV-1 1st-binding protein 1; AltName:...
580	4976	P49454	32.87	0	2	0	N	367765	RecName: Full=Centromere protein F; Short=CENP-F; AltName: Full=AH antigen; AltName: Full=Kinetochore protein CENPF; AltName: Full=Mitosin; Flags: Precursor; taxon_id:9606 Homo sapiens
598	3629	Q14789	32.87	0	2	0	N	376019	RecName: Full=Golgin subfamily B member 1; AltName: Full=372 kDa Golgi complex-associated protein; Short=GCP372; AltName: Full=Giantin; AltName: Full=Macrogolgin; taxon_id:9606 Homo sapiens
645	2089	Q00722	32.87	1	2	0	N	134024	RecName: Full=1-phosphatidylinositol 4 5-bisphosphate phosphodiesterase beta-2; EC=3.1.4.11; AltName: Full=Phosphoinositide phospholipase C-beta-2; AltName: Full=Phospholipase C-beta-2; Short=PLC-beta-2; taxon_id:9606 Homo sapiens
423	5386	Q14517	32.83	0	2	0	N	506278	RecName: Full=Protocadherin Fat 1; AltName: Full=Cadherin family member 7; AltName: Full=Cadherin-related tumor suppressor homolog; AltName: Full=Protein fat homolog; Contains: RecName: Full=Protocadherin Fat 1 nuclear form; Flags: Precursor; tax...
589	939	P54840	32.79	1	2	0	N	80989	RecName: Full=Glycogen [starch] synthase liver; EC=2.4.1.11; taxon_id:9606 Homo sapiens
1009	1643	P42694	32.76	1	2	1	N	218968	RecName: Full=Probable helicase with zinc finger domain; EC=3.6.4.-; AltName: Full=Down-regulated in human cancers protein; taxon_id:9606 Homo sapiens
943	1644	Q5JTZ9	32.75	1	2	0	N	107340	RecName: Full=Alanine--tRNA ligase mitochondrial; EC=6.1.1.7; AltName: Full=Alanyl-tRNA synthetase; Short=AlaRS; Flags: Precursor; taxon_id:9606 Homo sapiens
1012	1977	P55160	32.65	1	2	0	N	128153	RecName: Full=Nck-associated protein 1-like; AltName: Full=Hematopoietic protein 1; AltName: Full=Membrane-associated protein HEM-1; taxon_id:9606 Homo sapiens
245	2269	Q96NH3	32.64	1	2	0	N	144755	RecName: Full=Protein broad-minded; taxon_id:9606 Homo sapiens
1179	566	O15018	32.63	0	2	1	Y	301640	RecName: Full=PDZ domain-containing protein 2; AltName: Full=Activated in prostate cancer protein; AltName: Full=PDZ domain-containing protein 3; Contains: RecName: Full=Processed PDZ domain-containing protein 2; taxon_id:9606 Homo sapiens
511	1333	Q9C0D6	32.56	1	2	1	Y	124762	RecName: Full=FH2 domain-containing protein 1; taxon_id:9606 Homo sapiens
1415	811	O60861	32.54	2	2	0	N	54371	RecName: Full=Growth arrest-specific protein 7; Short=GAS-7; taxon_id:9606 Homo sapiens
1414	808	Q8IYX3	32.46	2	2	0	N	56940	RecName: Full=Coiled-coil domain-containing protein 116; taxon_id:9606 Homo sapiens
402	2927	Q8WXI7	32.41	0	2	0	N	2358133	RecName: Full=Mucin-16; Short=MUC-16; AltName: Full=Ovarian cancer-related tumor marker CA125; Short=CA-125; AltName: Full=Ovarian carcinoma antigen CA125; taxon_id:9606 Homo sapiens
1092	1545	Q16512	32.4	1	2	0	N	103932	RecName: Full=Serine/threonine-protein kinase N1; EC=2.7.11.13; AltName: Full=Protease-activated kinase 1; Short=PAK-1; AltName: Full=Protein kinase C-like 1; AltName: Full=Protein kinase C-like PKN; AltName: Full=Protein kinase PKN-alpha; AltName...
453	3604	Q9UPW8	32.39	1	2	0	N	193013	RecName: Full=Protein unc-13 homolog A; AltName: Full=Munc13-1; taxon_id:9606 Homo sapiens
1086	1257	Q12851	32.34	1	2	0	N	91556	RecName: Full=Mitogen-activated protein kinase kinase kinase kinase 2; EC=2.7.11.1; AltName: Full=B lymphocyte serine/threonine-protein kinase; AltName: Full=Germinal center kinase; Short=GC kinase; AltName: Full=MAPK/ERK kinase kinase kinase 2; S...
820	2160	Q15147	32.19	1	2	0	N	134463	RecName: Full=1-phosphatidylinositol 4 5-bisphosphate phosphodiesterase beta-4; EC=3.1.4.11; AltName: Full=Phosphoinositide phospholipase C-beta-4; AltName: Full=Phospholipase C-beta-4; Short=PLC-beta-4; taxon_id:9606 Homo sapiens
519	3433	O15054	32.19	1	2	0	N	176632	RecName: Full=Lysine-specific demethylase 6B; EC=1.14.11.-; AltName: Full=JmjC domain-containing protein 3; AltName: Full=Jumonji domain-containing protein 3; AltName: Full=Lysine demethylase 6B; taxon_id:9606 Homo sapiens
830	2935	O75161	32.09	1	2	0	N	157598	RecName: Full=Nephrocystin-4; AltName: Full=Nephroretinin; taxon_id:9606 Homo sapiens
1579	620	P20718	32.07	4	2	0	N	27315	RecName: Full=Granzyme H; EC=3.4.21.-; AltName: Full=CCP-X; AltName: Full=Cathepsin G-like 2; Short=CTSGL2; AltName: Full=Cytotoxic T-lymphocyte proteinase; AltName: Full=Cytotoxic serine protease C; Short=CSP-C; Flags: Precursor; taxon_id:9606 Ho...
1062	5614	Q5TZA2	32.04	0	2	0	N	228521	RecName: Full=Rootletin; AltName: Full=Ciliary rootlet coiled-coil protein; taxon_id:9606 Homo sapiens
807	1225	Q9UPU7	32.03	1	2	0	N	109880	RecName: Full=TBC1 domain family member 2B; taxon_id:9606 Homo sapiens
319	460	Q9BPU6	31.97	6	2	2	N	61421	RecName: Full=Dihydropyrimidinase-related protein 5; Short=DRP-5; AltName: Full=CRMP3-associated molecule; Short=CRAM; AltName: Full=Collapsin response mediator protein 5; Short=CRMP-5; AltName: Full=UNC33-like phosphoprotein 6; Short=ULIP-6; taxo...
269	5558	Q14997	31.93	1	2	0	N	211332	RecName: Full=Proteasome activator complex subunit 4; AltName: Full=Proteasome activator PA200; taxon_id:9606 Homo sapiens
1258	4086	Q9C0D5	31.89	1	2	0	N	202218	RecName: Full=Protein TANC1; AltName: Full=Tetratricopeptide repeat ankyrin repeat and coiled-coil domain-containing protein 1; taxon_id:9606 Homo sapiens
354	1281	Q5T4T6	31.67	1	2	0	N	93599	RecName: Full=Synaptonemal complex protein 2-like; Short=SCP-2-like; AltName: Full=145 kDa nucleolar protein homolog; Short=hsNO145; taxon_id:9606 Homo sapiens
2115	1795	O43897	31.66	1	2	0	N	114709	RecName: Full=Tolloid-like protein 1; EC=3.4.24.-; Flags: Precursor; taxon_id:9606 Homo sapiens
467	1401	Q08AD1	31.47	1	2	1	N	168088	RecName: Full=Calmodulin-regulated spectrin-associated protein 2; AltName: Full=Calmodulin-regulated spectrin-associated protein 1-like protein 1; taxon_id:9606 Homo sapiens
1219	2112	P20585	31.46	1	2	0	N	127412	RecName: Full=DNA mismatch repair protein Msh3; Short=hMSH3; AltName: Full=Divergent upstream protein; Short=DUP; AltName: Full=Mismatch repair protein 1; Short=MRP1; taxon_id:9606 Homo sapiens
995	657	Q9NZR1	31.45	3	2	0	N	39595	RecName: Full=Tropomodulin-2; AltName: Full=Neuronal tropomodulin; Short=N-Tmod; taxon_id:9606 Homo sapiens
1133	3559	P46940	31.42	1	2	0	N	189251	RecName: Full=Ras GTPase-activating-like protein IQGAP1; AltName: Full=p195; taxon_id:9606 Homo sapiens
1098	1714	Q9HCU4	31.31	0	2	0	N	317453	RecName: Full=Cadherin EGF LAG seven-pass G-type receptor 2; AltName: Full=Cadherin family member 10; AltName: Full=Epidermal growth factor-like protein 2; Short=EGF-like protein 2; AltName: Full=Flamingo homolog 3; AltName: Full=Multiple epiderma...
579	3518	P02549	31.25	0	2	0	N	280013	RecName: Full=Spectrin alpha chain erythrocytic 1; AltName: Full=Erythroid alpha-spectrin; taxon_id:9606 Homo sapiens
1893	3116	Q14204	31.13	0	3	0	N	532412	RecName: Full=Cytoplasmic dynein 1 heavy chain 1; AltName: Full=Cytoplasmic dynein heavy chain 1; AltName: Full=Dynein heavy chain cytosolic; taxon_id:9606 Homo sapiens
4226	563	P50395	31.1	2	1	1	N	50663	RecName: Full=Rab GDP dissociation inhibitor beta; Short=Rab GDI beta; AltName: Full=Guanosine diphosphate dissociation inhibitor 2; Short=GDI-2; taxon_id:9606 Homo sapiens
1920	3630	O94986	31.1	1	2	0	N	195625	RecName: Full=Centrosomal protein of 152 kDa; Short=Cep152; taxon_id:9606 Homo sapiens
1943	3907	Q9NQX4	31.02	1	3	0	N	202809	RecName: Full=Unconventional myosin-Vc; taxon_id:9606 Homo sapiens
1191	1161	O75342	31.02	1	2	0	N	80356	RecName: Full=Arachidonate 12-lipoxygenase 12R-type; Short=12R-LOX; Short=12R-lipoxygenase; EC=1.13.11.-; AltName: Full=Epidermis-type lipoxygenase 12; taxon_id:9606 Homo sapiens
2499	1433	A5YKK6	31	0	2	1	N	266937	RecName: Full=CCR4-NOT transcription complex subunit 1; AltName: Full=CCR4-associated factor 1; AltName: Full=Negative regulator of transcription subunit 1 homolog; Short=NOT1H; Short=hNOT1; taxon_id:9606 Homo sapiens
2446	8698	Q13698	30.96	1	2	0	N	212349	RecName: Full=Voltage-dependent L-type calcium channel subunit alpha-1S; AltName: Full=Calcium channel L type alpha-1 polypeptide isoform 3 skeletal muscle; AltName: Full=Voltage-gated calcium channel subunit alpha Cav1.1; taxon_id:9606 Homo s...
2114	1772	Q9UDT6	30.8	1	2	0	N	115837	RecName: Full=CAP-Gly domain-containing linker protein 2; AltName: Full=Cytoplasmic linker protein 115; Short=CLIP-115; AltName: Full=Cytoplasmic linker protein 2; AltName: Full=Williams-Beuren syndrome chromosomal region 3 protein; AltName: Full=...
1580	632	P28290	30.8	1	2	1	Y	138386	RecName: Full=Sperm-specific antigen 2; AltName: Full=Cleavage signal-1 protein; Short=CS-1; AltName: Full=Ki-ras-induced actin-interacting protein; taxon_id:9606 Homo sapiens
419	895	Q9Y3R5	30.79	0	1	0	N	258227	RecName: Full=Protein dopey-2; taxon_id:9606 Homo sapiens
723	3168	A6NE01	30.75	1	3	0	N	262755	RecName: Full=Protein FAM186A; taxon_id:9606 Homo sapiens
2098	1302	Q15027	30.65	1	2	0	N	81536	RecName: Full=Arf-GAP with coiled-coil ANK repeat and PH domain-containing protein 1; AltName: Full=Centaurin-beta-1; Short=Cnt-b1; taxon_id:9606 Homo sapiens
897	2638	Q9HAW4	30.61	1	2	0	N	151093	RecName: Full=Claspin; Short=hClaspin; taxon_id:9606 Homo sapiens
845	4256	Q15878	30.54	0	2	0	N	261729	RecName: Full=Voltage-dependent R-type calcium channel subunit alpha-1E; AltName: Full=Brain calcium channel II; Short=BII; AltName: Full=Calcium channel L type alpha-1 polypeptide isoform 6; AltName: Full=Voltage-gated calcium channel subunit ...
1150	4639	Q8NB66	30.48	0	2	0	N	250909	RecName: Full=Protein unc-13 homolog C; AltName: Full=Munc13-3; taxon_id:9606 Homo sapiens
913	4249	Q13402	30.46	0	2	0	N	254388	RecName: Full=Unconventional myosin-VIIa; taxon_id:9606 Homo sapiens
2451	570	P13473	30.41	2	1	1	N	44961	RecName: Full=Lysosome-associated membrane glycoprotein 2; Short=LAMP-2; Short=Lysosome-associated membrane protein 2; AltName: Full=CD107 antigen-like family member B; AltName: CD_antigen=CD107b; Flags: Precursor; taxon_id:9606 Homo sapiens
534	1404	Q96JG9	30.36	0	1	0	Y	410207	RecName: Full=Zinc finger protein 469; taxon_id:9606 Homo sapiens
1018	2167	Q70EL4	30.36	1	2	0	N	122809	RecName: Full=Ubiquitin carboxyl-terminal hydrolase 43; EC=3.4.19.12; AltName: Full=Deubiquitinating enzyme 43; AltName: Full=Ubiquitin thioesterase 43; AltName: Full=Ubiquitin-specific-processing protease 43; taxon_id:9606 Homo sapiens
3073	565	A6NGU5	30.3	2	1	1	N	61502	RecName: Full=Putative gamma-glutamyltranspeptidase 3; Short=GGT 3; EC=2.3.2.2; AltName: Full=Gamma-glutamyltransferase 3; AltName: Full=Glutathione hydrolase 3; EC=3.4.19.13; Contains: RecName: Full=Putative gamma-glutamyltranspeptidase 3 heavy c...
3089	707	O15479	30.29	3	2	0	N	35277	RecName: Full=Melanoma-associated antigen B2; AltName: Full=Cancer/testis antigen 3.2; Short=CT3.2; AltName: Full=DSS-AHC critical interval MAGE superfamily 6; Short=DAM6; AltName: Full=MAGE XP-2 antigen; AltName: Full=MAGE-B2 antigen; taxon_id:96...
494	3016	Q14571	30.25	0	2	0	N	308062	RecName: Full=Inositol 1 4 5-trisphosphate receptor type 2; AltName: Full=IP3 receptor isoform 2; Short=IP3R 2; Short=InsP3R2; AltName: Full=Type 2 inositol 1 4 5-trisphosphate receptor; Short=Type 2 InsP3 receptor; taxon_id:9606 Homo sapiens
1624	1588	Q9Y620	30.24	1	2	0	N	102967	RecName: Full=DNA repair and recombination protein RAD54B; EC=3.6.4.-; AltName: Full=RAD54 homolog B; taxon_id:9606 Homo sapiens
1624	1040	Q96AE7	30.24	1	2	0	N	129558	RecName: Full=Tetratricopeptide repeat protein 17; Short=TPR repeat protein 17; taxon_id:9606 Homo sapiens
1095	1637	Q96P47	30.17	1	2	0	N	95044	RecName: Full=Arf-GAP with GTPase ANK repeat and PH domain-containing protein 3; Short=AGAP-3; AltName: Full=CRAM-associated GTPase; Short=CRAG; AltName: Full=Centaurin-gamma-3; Short=Cnt-g3; AltName: Full=MR1-interacting protein; Short=MRIP-1; t...
3098	898	Q9H8M2	30.12	2	2	1	Y	67000	RecName: Full=Bromodomain-containing protein 9; AltName: Full=Rhabdomyosarcoma antigen MU-RMS-40.8; taxon_id:9606 Homo sapiens
546	758	Q96L42	30.1	1	2	0	N	123804	RecName: Full=Potassium voltage-gated channel subfamily H member 8; AltName: Full=ELK1; Short=hElk1; AltName: Full=Ether-a-go-go-like potassium channel 3; Short=ELK channel 3; Short=ELK3; AltName: Full=Voltage-gated potassium channel subunit Kv12....
732	5469	P13533	30.03	1	2	0	N	223733	RecName: Full=Myosin-6; AltName: Full=Myosin heavy chain 6; AltName: Full=Myosin heavy chain cardiac muscle alpha isoform; Short=MyHC-alpha; taxon_id:9606 Homo sapiens
279	998	O75094	30.02	1	2	0	N	167712	RecName: Full=Slit homolog 3 protein; Short=Slit-3; AltName: Full=Multiple epidermal growth factor-like domains protein 5; Short=Multiple EGF-like domains protein 5; Flags: Precursor; taxon_id:9606 Homo sapiens
693	797	Q9BZZ2	29.88	0	1	0	Y	182623	RecName: Full=Sialoadhesin; AltName: Full=Sialic acid-binding Ig-like lectin 1; Short=Siglec-1; AltName: CD_antigen=CD169; Flags: Precursor; taxon_id:9606 Homo sapiens
1165	7005	O60229	29.83	0	2	0	N	340173	RecName: Full=Kalirin; EC=2.7.11.1; AltName: Full=Huntingtin-associated protein-interacting protein; AltName: Full=Protein Duo; AltName: Full=Serine/threonine-protein kinase with Dbl- and pleckstrin homology domain; taxon_id:9606 Homo sapiens
1161	5699	Q96QE3	29.78	1	2	0	N	207569	RecName: Full=ATPase family AAA domain-containing protein 5; AltName: Full=Chromosome fragility-associated gene 1 protein; taxon_id:9606 Homo sapiens
1323	1937	Q9H5I5	29.67	1	3	0	N	318063	RecName: Full=Piezo-type mechanosensitive ion channel component 2; AltName: Full=Protein FAM38B; taxon_id:9606 Homo sapiens
867	796	Q92834	29.55	2	2	1	Y	113387	RecName: Full=X-linked retinitis pigmentosa GTPase regulator; Flags: Precursor; taxon_id:9606 Homo sapiens
248	463	Q86YV5	29.46	1	2	1	Y	149311	RecName: Full=Tyrosine-protein kinase SgK223; EC=2.7.10.2; AltName: Full=Sugen kinase 223; taxon_id:9606 Homo sapiens
1491	3299	O60242	29.4	1	2	0	N	171517	RecName: Full=Brain-specific angiogenesis inhibitor 3; Flags: Precursor; taxon_id:9606 Homo sapiens
1511	3754	Q0VDD8	29.26	0	2	0	N	399896	RecName: Full=Dynein heavy chain 14 axonemal; AltName: Full=Axonemal beta dynein heavy chain 14; AltName: Full=Ciliary dynein heavy chain 14; taxon_id:9606 Homo sapiens
921	572	Q9Y4G6	29.26	1	2	1	Y	271611	RecName: Full=Talin-2; taxon_id:9606 Homo sapiens
2069	575	P02763	29.2	7	1	1	N	23512	RecName: Full=Alpha-1-acid glycoprotein 1; Short=AGP 1; AltName: Full=Orosomucoid-1; Short=OMD 1; Flags: Precursor; taxon_id:9606 Homo sapiens
1342	2711	O94856	29.17	1	2	0	N	150026	RecName: Full=Neurofascin; Flags: Precursor; taxon_id:9606 Homo sapiens
1563	5586	Q5THK1	29.12	0	2	0	N	237297	RecName: Full=Protein PRR14L; AltName: Full=Proline rich 14-like protein; taxon_id:9606 Homo sapiens
342	1978	Q2VWP7	29.1	2	2	1	Y	127076	RecName: Full=Protogenin; AltName: Full=Protein Shen-Dan; Flags: Precursor; taxon_id:9606 Homo sapiens
1002	1170	Q9P2D3	28.97	1	2	0	N	224300	RecName: Full=HEAT repeat-containing protein 5B; taxon_id:9606 Homo sapiens
1103	1894	Q8IWX7	28.96	1	2	0	N	103733	RecName: Full=Protein unc-45 homolog B; Short=Unc-45B; AltName: Full=SMUNC45; taxon_id:9606 Homo sapiens
530	696	Q00688	28.96	2	1	0	N	25177	RecName: Full=Peptidyl-prolyl cis-trans isomerase FKBP3; Short=PPIase FKBP3; EC=5.2.1.8; AltName: Full=25 kDa FK506-binding protein; Short=25 kDa FKBP; Short=FKBP-25; AltName: Full=FK506-binding protein 3; Short=FKBP-3; AltName: Full=Immunophilin ...
2640	3283	O60486	28.95	0	1	0	N	175741	RecName: Full=Plexin-C1; AltName: Full=Virus-encoded semaphorin protein receptor; AltName: CD_antigen=CD232; Flags: Precursor; taxon_id:9606 Homo sapiens
1830	1583	Q9NPR2	28.95	1	2	0	N	92193	RecName: Full=Semaphorin-4B; Flags: Precursor; taxon_id:9606 Homo sapiens
1226	2267	Q7Z6L1	28.93	1	2	0	N	129696	RecName: Full=Tectonin beta-propeller repeat-containing protein 1; taxon_id:9606 Homo sapiens
640	1373	O95613	28.92	1	4	1	Y	378039	RecName: Full=Pericentrin; AltName: Full=Kendrin; AltName: Full=Pericentrin-B; taxon_id:9606 Homo sapiens
1617	1461	Q8IVF4	28.88	0	2	1	N	514845	RecName: Full=Dynein heavy chain 10 axonemal; AltName: Full=Axonemal beta dynein heavy chain 10; AltName: Full=Ciliary dynein heavy chain 10; taxon_id:9606 Homo sapiens
737	495	Q14766	28.82	1	1	1	Y	186795	RecName: Full=Latent-transforming growth factor beta-binding protein 1; Short=LTBP-1; AltName: Full=Transforming growth factor beta-1-binding protein 1; Short=TGF-beta1-BP-1; Flags: Precursor; taxon_id:9606 Homo sapiens
3167	2023	Q9BZH6	28.77	1	2	1	N	136685	RecName: Full=WD repeat-containing protein 11; AltName: Full=Bromodomain and WD repeat-containing protein 2; AltName: Full=WD repeat-containing protein 15; taxon_id:9606 Homo sapiens
1823	724	P14780	28.76	1	2	0	N	78458	RecName: Full=Matrix metalloproteinase-9; Short=MMP-9; EC=3.4.24.35; AltName: Full=92 kDa gelatinase; AltName: Full=92 kDa type IV collagenase; AltName: Full=Gelatinase B; Short=GELB; Contains: RecName: Full=67 kDa matrix metalloproteinase-9; Cont...
1832	1622	Q8TE49	28.7	1	2	1	Y	100677	RecName: Full=OTU domain-containing protein 7A; EC=3.4.19.12; AltName: Full=Zinc finger protein Cezanne 2; taxon_id:9606 Homo sapiens
1072	626	Q8NFW1	28.67	2	3	2	Y	161145	RecName: Full=Collagen alpha-1(XXII) chain; Flags: Precursor; taxon_id:9606 Homo sapiens
327	1273	Q9UJV9	28.66	2	2	0	N	69838	RecName: Full=Probable ATP-dependent RNA helicase DDX41; EC=3.6.4.13; AltName: Full=DEAD box protein 41; AltName: Full=DEAD box protein abstrakt homolog; taxon_id:9606 Homo sapiens
1440	1357	Q9UL68	28.45	1	2	1	N	133043	RecName: Full=Myelin transcription factor 1-like protein; Short=MyT1-L; Short=MyT1L; taxon_id:9606 Homo sapiens
996	664	Q53HC5	28.33	5	2	2	Y	68140	RecName: Full=Kelch-like protein 26; taxon_id:9606 Homo sapiens
1293	869	Q8TAQ9	28.2	2	2	0	N	40503	RecName: Full=SUN domain-containing protein 3; AltName: Full=Sad1/unc-84 domain-containing protein 1; taxon_id:9606 Homo sapiens
1294	880	Q5JPH6	28.2	1	2	0	N	58689	RecName: Full=Probable glutamate--tRNA ligase mitochondrial; EC=6.1.1.17; AltName: Full=Glutamyl-tRNA synthetase; Short=GluRS; Flags: Precursor; taxon_id:9606 Homo sapiens
1295	966	P42224	28.2	1	2	0	N	87335	RecName: Full=Signal transducer and activator of transcription 1-alpha/beta; AltName: Full=Transcription factor ISGF-3 components p91/p84; taxon_id:9606 Homo sapiens
1311	1603	O75691	28.2	0	2	0	N	318385	RecName: Full=Small subunit processome component 20 homolog; AltName: Full=Down-regulated in metastasis protein; AltName: Full=Novel nucleolar protein 73; Short=NNP73; AltName: Full=Protein Key-1A6; taxon_id:9606 Homo sapiens
1780	5490	Q8N4C6	28.19	0	2	0	N	243247	RecName: Full=Ninein; Short=hNinein; AltName: Full=Glycogen synthase kinase 3 beta-interacting protein; Short=GSK3B-interacting protein; taxon_id:9606 Homo sapiens
1850	2031	Q92974	28.19	1	2	0	N	111543	RecName: Full=Rho guanine nucleotide exchange factor 2; AltName: Full=Guanine nucleotide exchange factor H1; Short=GEF-H1; AltName: Full=Microtubule-regulated Rho-GEF; AltName: Full=Proliferating cell nucleolar antigen p40; taxon_id:9606 Homo sapi...
298	579	P49335	28.06	4	1	1	N	39427	RecName: Full=POU domain class 3 transcription factor 4; AltName: Full=Brain-specific homeobox/POU domain protein 4; Short=Brain-4; Short=Brn-4; AltName: Full=Octamer-binding protein 9; Short=Oct-9; AltName: Full=Octamer-binding transcription fa...
1335	1011	Q92574	27.97	1	2	0	N	129766	RecName: Full=Hamartin; AltName: Full=Tuberous sclerosis 1 protein; taxon_id:9606 Homo sapiens
1416	827	O15015	27.96	0	1	0	N	200761	RecName: Full=Zinc finger protein 646; taxon_id:9606 Homo sapiens
2465	782	A2VDJ0	27.96	0	1	0	N	179338	RecName: Full=Transmembrane protein 131-like; Flags: Precursor; taxon_id:9606 Homo sapiens
3075	580	P07737	27.95	6	1	1	N	15054	RecName: Full=Profilin-1; AltName: Full=Epididymis tissue protein Li 184a; AltName: Full=Profilin I; taxon_id:9606 Homo sapiens
1417	855	Q96BY6	27.93	0	1	0	N	249529	RecName: Full=Dedicator of cytokinesis protein 10; AltName: Full=Zizimin-3; taxon_id:9606 Homo sapiens
420	1271	Q9C0A1	27.86	0	2	0	N	274173	RecName: Full=Zinc finger homeobox protein 2; AltName: Full=Zinc finger homeodomain protein 2; Short=ZFH-2; taxon_id:9606 Homo sapiens
444	581	A6NKL6	27.85	2	1	1	N	63928	RecName: Full=Transmembrane protein 200C; AltName: Full=Transmembrane protein TTMA; AltName: Full=Two transmembrane domain-containing family member A; taxon_id:9606 Homo sapiens
306	2220	A5PLK6	27.84	1	2	0	N	125688	RecName: Full=Regulator of G-protein signaling protein-like; taxon_id:9606 Homo sapiens
699	2239	O75182	27.77	0	1	0	N	133066	RecName: Full=Paired amphipathic helix protein Sin3b; AltName: Full=Histone deacetylase complex subunit Sin3b; AltName: Full=Transcriptional corepressor Sin3b; taxon_id:9606 Homo sapiens
3113	1192	P46459	27.76	1	2	0	N	82594	RecName: Full=Vesicle-fusing ATPase; EC=3.6.4.6; AltName: Full=N-ethylmaleimide-sensitive fusion protein; Short=NEM-sensitive fusion protein; AltName: Full=Vesicular-fusion protein NSF; taxon_id:9606 Homo sapiens
1184	471	Q8NEY1	27.67	1	2	1	Y	202470	RecName: Full=Neuron navigator 1; AltName: Full=Pore membrane and/or filament-interacting-like protein 3; AltName: Full=Steerin-1; AltName: Full=Unc-53 homolog 1; Short=unc53H1; taxon_id:9606 Homo sapiens
439	1956	O75592	27.63	0	1	0	N	510091	RecName: Full=Probable E3 ubiquitin-protein ligase MYCBP2; EC=6.3.2.-; AltName: Full=Myc-binding protein 2; AltName: Full=Pam/highwire/rpm-1 protein; AltName: Full=Protein associated with Myc; taxon_id:9606 Homo sapiens
480	677	O60447	27.63	1	1	0	N	92949	RecName: Full=Ecotropic viral integration site 5 protein homolog; Short=EVI-5; AltName: Full=Neuroblastoma stage 4S gene protein; taxon_id:9606 Homo sapiens
483	870	Q15643	27.63	0	1	0	N	227584	RecName: Full=Thyroid receptor-interacting protein 11; Short=TR-interacting protein 11; Short=TRIP-11; AltName: Full=Clonal evolution-related gene on chromosome 14 protein; AltName: Full=Golgi-associated microtubule-binding protein 210; Short=GMAP...
3104	970	Q8N5C6	27.63	1	2	0	N	111776	RecName: Full=S1 RNA-binding domain-containing protein 1; taxon_id:9606 Homo sapiens
290	3242	Q5VT52	27.54	1	2	0	N	156019	RecName: Full=Regulation of nuclear pre-mRNA domain-containing protein 2; taxon_id:9606 Homo sapiens
1604	1246	Q9Y5R5	27.49	3	2	1	Y	61814	RecName: Full=Doublesex- and mab-3-related transcription factor 2; AltName: Full=Doublesex-like 2 protein; Short=DSXL-2; taxon_id:9606 Homo sapiens
504	453	Q7Z6E9	27.44	3	4	4	Y	201563	RecName: Full=E3 ubiquitin-protein ligase RBBP6; EC=6.3.2.-; AltName: Full=Proliferation potential-related protein; AltName: Full=Protein P2P-R; AltName: Full=Retinoblastoma-binding Q protein 1; Short=RBQ-1; AltName: Full=Retinoblastoma-binding pr...
3177	2107	P63010	27.43	1	2	0	N	104553	RecName: Full=AP-2 complex subunit beta; AltName: Full=AP105B; AltName: Full=Adapter-related protein complex 2 beta subunit; AltName: Full=Adaptor protein complex AP-2 subunit beta; AltName: Full=Beta-2-adaptin; AltName: Full=Beta-adaptin; AltName...
2539	1393	Q8TCG1	27.39	1	2	0	N	102185	RecName: Full=Protein CIP2A; AltName: Full=Cancerous inhibitor of PP2A; AltName: Full=p90 autoantigen; taxon_id:9606 Homo sapiens
2452	595	Q96JB6	27.09	1	1	0	N	84483	RecName: Full=Lysyl oxidase homolog 4; EC=1.4.3.-; AltName: Full=Lysyl oxidase-like protein 4; AltName: Full=Lysyl oxidase-related protein C; Flags: Precursor; taxon_id:9606 Homo sapiens
2476	1045	Q9NRA8	27.03	1	2	0	Y	108201	RecName: Full=Eukaryotic translation initiation factor 4E transporter; Short=4E-T; Short=eIF4E transporter; AltName: Full=Eukaryotic translation initiation factor 4E nuclear import factor 1; taxon_id:9606 Homo sapiens
2071	624	P05455	26.97	1	1	0	N	46837	RecName: Full=Lupus La protein; AltName: Full=La autoantigen; AltName: Full=La ribonucleoprotein; AltName: Full=Sjoegren syndrome type B antigen; Short=SS-B; taxon_id:9606 Homo sapiens
366	1621	Q14166	26.96	2	2	0	N	74404	RecName: Full=Tubulin--tyrosine ligase-like protein 12; taxon_id:9606 Homo sapiens
2312	4545	Q14185	26.86	1	2	0	N	215344	RecName: Full=Dedicator of cytokinesis protein 1; AltName: Full=180 kDa protein downstream of CRK; Short=DOCK180; taxon_id:9606 Homo sapiens
660	1336	Q15003	26.79	1	1	0	N	82563	RecName: Full=Condensin complex subunit 2; AltName: Full=Barren homolog protein 1; AltName: Full=Chromosome-associated protein H; Short=hCAP-H; AltName: Full=Non-SMC condensin I complex subunit H; AltName: Full=XCAP-H homolog; taxon_id:9606 Homo s...
665	2411	Q9H0E9	26.79	0	1	0	N	135336	RecName: Full=Bromodomain-containing protein 8; AltName: Full=Skeletal muscle abundant protein; AltName: Full=Skeletal muscle abundant protein 2; AltName: Full=Thyroid hormone receptor coactivating protein of 120 kDa; Short=TrCP120; AltName: Full=...
671	2929	Q9HCK4	26.79	0	1	0	N	151199	RecName: Full=Roundabout homolog 2; Flags: Precursor; taxon_id:9606 Homo sapiens
1190	1143	P52746	26.68	1	2	2	N	187879	RecName: Full=Zinc finger protein 142; AltName: Full=HA4654; taxon_id:9606 Homo sapiens
1112	2325	Q9BXU1	26.65	1	2	0	N	115694	RecName: Full=Serine/threonine-protein kinase 31; EC=2.7.11.1; AltName: Full=Serine/threonine-protein kinase NYD-SPK; AltName: Full=Sugen kinase 396; Short=SgK396; taxon_id:9606 Homo sapiens
1419	866	Q7Z5Y6	26.55	4	2	1	N	44799	RecName: Full=Bone morphogenetic protein 8A; Short=BMP-8A; Flags: Precursor; taxon_id:9606 Homo sapiens
1419	865	P34820	26.55	4	2	1	N	44769	RecName: Full=Bone morphogenetic protein 8B; Short=BMP-8; Short=BMP-8B; AltName: Full=Osteogenic protein 2; Short=OP-2; Flags: Precursor; taxon_id:9606 Homo sapiens
1800	456	P00558	26.33	8	2	2	N	44615	RecName: Full=Phosphoglycerate kinase 1; EC=2.7.2.3; AltName: Full=Cell migration-inducing gene 10 protein; AltName: Full=Primer recognition protein 2; Short=PRP 2; taxon_id:9606 Homo sapiens
421	3529	Q9UKX2	26.33	0	1	0	N	223042	RecName: Full=Myosin-2; AltName: Full=Myosin heavy chain 2; AltName: Full=Myosin heavy chain 2a; Short=MyHC-2a; AltName: Full=Myosin heavy chain IIa; Short=MyHC-IIa; AltName: Full=Myosin heavy chain skeletal muscle adult 2; taxon_id:9606 Homo sa...
588	755	Q14957	26.21	0	1	0	N	134209	RecName: Full=Glutamate receptor ionotropic NMDA 2C; Short=GluN2C; AltName: Full=Glutamate [NMDA] receptor subunit epsilon-3; AltName: Full=N-methyl D-aspartate receptor subtype 2C; Short=NMDAR2C; Short=NR2C; Flags: Precursor; taxon_id:9606 Homo ...
1628	1700	Q9NYQ6	26.16	0	2	0	N	329486	RecName: Full=Cadherin EGF LAG seven-pass G-type receptor 1; AltName: Full=Cadherin family member 9; AltName: Full=Flamingo homolog 2; Short=hFmi2; Flags: Precursor; taxon_id:9606 Homo sapiens
3082	700	O43374	25.99	1	1	0	N	90458	RecName: Full=Ras GTPase-activating protein 4; AltName: Full=Calcium-promoted Ras inactivator; AltName: Full=Ras p21 protein activator 4; AltName: Full=RasGAP-activating-like protein 2; taxon_id:9606 Homo sapiens
3082	699	C9J798	25.99	1	1	0	N	90406	RecName: Full=Putative Ras GTPase-activating protein 4B; taxon_id:9606 Homo sapiens
1274	5377	O60673	25.98	0	1	0	N	352776	RecName: Full=DNA polymerase zeta catalytic subunit; EC=2.7.7.7; AltName: Full=Protein reversionless 3-like; Short=REV3-like; Short=hREV3; taxon_id:9606 Homo sapiens
1704	3431	Q9P212	25.98	0	1	0	N	258712	RecName: Full=1-phosphatidylinositol 4 5-bisphosphate phosphodiesterase epsilon-1; EC=3.1.4.11; AltName: Full=Pancreas-enriched phospholipase C; AltName: Full=Phosphoinositide phospholipase C-epsilon-1; AltName: Full=Phospholipase C-epsilon-1; Sho...
2475	1003	Q8IYT1	25.98	1	1	0	N	63177	RecName: Full=Protein FAM71A; taxon_id:9606 Homo sapiens
2485	1133	Q8TC56	25.98	1	1	0	N	64756	RecName: Full=Protein FAM71B; taxon_id:9606 Homo sapiens
2496	1400	O14526	25.98	1	1	0	N	96861	RecName: Full=FCH domain only protein 1; taxon_id:9606 Homo sapiens
2628	3251	P39880	25.98	0	1	0	N	164187	RecName: Full=Homeobox protein cut-like 1; AltName: Full=CCAAT displacement protein; Short=CDP; AltName: Full=Homeobox protein cux-1; taxon_id:9606 Homo sapiens
3094	825	Q8WWH5	25.98	1	1	0	N	37253	RecName: Full=Probable tRNA pseudouridine synthase 1; EC=5.4.99.-; taxon_id:9606 Homo sapiens
3097	872	Q9NWW7	25.98	5	2	1	Y	64077	RecName: Full=Uncharacterized protein C2orf42; taxon_id:9606 Homo sapiens
3105	976	Q9BXK5	25.98	1	1	0	N	52723	RecName: Full=Bcl-2-like protein 13; Short=Bcl2-L-13; AltName: Full=Bcl-rambo; AltName: Full=Protein Mil1; taxon_id:9606 Homo sapiens
3162	1984	Q5T1B0	25.98	0	1	0	N	118027	RecName: Full=Axonemal dynein light chain domain-containing protein 1; taxon_id:9606 Homo sapiens
4165	5075	P98161	25.98	0	1	0	N	462534	RecName: Full=Polycystin-1; AltName: Full=Autosomal dominant polycystic kidney disease 1 protein; Flags: Precursor; taxon_id:9606 Homo sapiens
868	798	O94911	25.98	1	2	0	N	179244	RecName: Full=ATP-binding cassette sub-family A member 8; taxon_id:9606 Homo sapiens
3123	1425	O14513	25.84	1	2	1	Y	208536	RecName: Full=Nck-associated protein 5; Short=NAP-5; AltName: Full=Peripheral clock protein; taxon_id:9606 Homo sapiens
1287	585	Q9NZI8	25.83	3	1	1	Y	63481	RecName: Full=Insulin-like growth factor 2 mRNA-binding protein 1; Short=IGF2 mRNA-binding protein 1; Short=IMP-1; AltName: Full=Coding region determinant-binding protein; Short=CRD-BP; AltName: Full=IGF-II mRNA-binding protein 1; AltName: Full=VI...
3074	399	P36956	25.67	1	2	0	Y	121675	RecName: Full=Sterol regulatory element-binding protein 1; Short=SREBP-1; AltName: Full=Class D basic helix-loop-helix protein 1; Short=bHLHd1; AltName: Full=Sterol regulatory element-binding transcription factor 1; Contains: RecName: Full=Process...
3077	602	Q12772	25.67	1	1	0	Y	123687	RecName: Full=Sterol regulatory element-binding protein 2; Short=SREBP-2; AltName: Full=Class D basic helix-loop-helix protein 2; Short=bHLHd2; AltName: Full=Sterol regulatory element-binding transcription factor 2; Contains: RecName: Full=Process...
2070	607	P10243	25.55	1	1	1	N	85887	RecName: Full=Myb-related protein A; Short=A-Myb; AltName: Full=Myb-like protein 1; taxon_id:9606 Homo sapiens
1839	1776	Q8WYB5	25.43	1	2	1	N	231376	RecName: Full=Histone acetyltransferase KAT6B; EC=2.3.1.48; AltName: Full=Histone acetyltransferase MOZ2; AltName: Full=MOZ YBF2/SAS3 SAS2 and TIP60 protein 4; Short=MYST-4; AltName: Full=Monocytic leukemia zinc finger protein-related factor; ta...
1088	1292	Q9NP71	25.36	3	2	1	N	93073	RecName: Full=Carbohydrate-responsive element-binding protein; Short=ChREBP; AltName: Full=Class D basic helix-loop-helix protein 14; Short=bHLHd14; AltName: Full=MLX interactor; AltName: Full=MLX-interacting protein-like; AltName: Full=WS basic-h...
1225	2257	Q96F07	25.36	0	1	0	N	148398	RecName: Full=Cytoplasmic FMR1-interacting protein 2; AltName: Full=p53-inducible protein 121; taxon_id:9606 Homo sapiens
1227	2298	Q7L576	25.36	0	1	0	N	145182	RecName: Full=Cytoplasmic FMR1-interacting protein 1; AltName: Full=Specifically Rac1-associated protein 1; Short=Sra-1; AltName: Full=p140sra-1; taxon_id:9606 Homo sapiens
1583	867	O00300	25.36	1	1	0	N	46026	RecName: Full=Tumor necrosis factor receptor superfamily member 11B; AltName: Full=Osteoclastogenesis inhibitory factor; AltName: Full=Osteoprotegerin; Flags: Precursor; taxon_id:9606 Homo sapiens
717	960	H7BZ55	25.3	1	2	1	N	248390	RecName: Full=Putative ciliary rootlet coiled-coil protein-like 3 protein; taxon_id:9606 Homo sapiens
3064	6067	Q6ZQQ6	25.16	0	2	0	N	333185	RecName: Full=WD repeat-containing protein 87; AltName: Full=Testis development protein NYD-SP11; taxon_id:9606 Homo sapiens
465	885	Q7L5Y9	25.05	1	1	0	N	45287	RecName: Full=Macrophage erythroblast attacher; AltName: Full=Cell proliferation-inducing gene 5 protein; AltName: Full=Erythroblast macrophage protein; AltName: Full=Human lung cancer oncogene 10 protein; Short=HLC-10; taxon_id:9606 Homo sapiens
488	1649	Q9UQ84	25.05	1	1	0	N	94103	RecName: Full=Exonuclease 1; Short=hExo1; EC=3.1.-.-; AltName: Full=Exonuclease I; Short=hExoI; taxon_id:9606 Homo sapiens
3180	2155	Q9ULK0	25.02	1	2	0	N	112131	RecName: Full=Glutamate receptor ionotropic delta-1; Short=GluD1; Short=GluR delta-1 subunit; Flags: Precursor; taxon_id:9606 Homo sapiens
2149	2395	Q13002	24.99	1	2	0	N	102583	RecName: Full=Glutamate receptor ionotropic kainate 2; Short=GluK2; AltName: Full=Excitatory amino acid receptor 4; Short=EAA4; AltName: Full=Glutamate receptor 6; Short=GluR-6; Short=GluR6; Flags: Precursor; taxon_id:9606 Homo sapiens
2149	2632	P54198	24.99	1	2	0	N	111835	RecName: Full=Protein HIRA; AltName: Full=TUP1-like enhancer of split protein 1; taxon_id:9606 Homo sapiens
923	683	Q8N5Q1	24.98	1	1	0	N	99914	RecName: Full=Putative protein FAM71E2; taxon_id:9606 Homo sapiens
1450	1610	O00763	24.94	1	2	1	Y	276539	RecName: Full=Acetyl-CoA carboxylase 2; EC=6.4.1.2; AltName: Full=ACC-beta; Includes: RecName: Full=Biotin carboxylase; EC=6.3.4.14; taxon_id:9606 Homo sapiens
1381	4430	Q9P2E3	24.91	1	2	0	N	220225	RecName: Full=NFX1-type zinc finger-containing protein 1; taxon_id:9606 Homo sapiens
3163	1989	Q5T7N3	24.88	1	1	0	N	107341	RecName: Full=KN motif and ankyrin repeat domain-containing protein 4; AltName: Full=Ankyrin repeat domain-containing protein 38; taxon_id:9606 Homo sapiens
2072	653	Q9UPS8	24.87	0	1	0	N	196322	RecName: Full=Ankyrin repeat domain-containing protein 26; taxon_id:9606 Homo sapiens
2454	631	Q5CZ79	24.87	1	1	0	N	93909	RecName: Full=Ankyrin repeat domain-containing protein 20B; AltName: Full=Ankyrin repeat domain-containing protein 20A pseudogene; taxon_id:9606 Homo sapiens
634	757	Q9H6S0	24.71	0	1	0	N	160248	RecName: Full=Probable ATP-dependent RNA helicase YTHDC2; EC=3.6.4.13; taxon_id:9606 Homo sapiens
730	4518	Q8IUG5	24.62	0	1	0	N	285183	RecName: Full=Unconventional myosin-XVIIIb; taxon_id:9606 Homo sapiens
896	2607	Q9NR48	24.62	0	1	0	N	332790	RecName: Full=Histone-lysine N-methyltransferase ASH1L; EC=2.1.1.43; AltName: Full=ASH1-like protein; Short=huASH1; AltName: Full=Absent small and homeotic disks protein 1 homolog; AltName: Full=Lysine N-methyltransferase 2H; taxon_id:9606 Homo sa...
1006	1602	Q08379	24.62	2	2	1	Y	113086	RecName: Full=Golgin subfamily A member 2; AltName: Full=130 kDa cis-Golgi matrix protein; Short=GM130; AltName: Full=GM130 autoantigen; AltName: Full=Golgin-95; taxon_id:9606 Homo sapiens
1048	3742	Q9P2D7	24.62	0	1	0	N	493957	RecName: Full=Dynein heavy chain 1 axonemal; AltName: Full=Axonemal beta dynein heavy chain 1; AltName: Full=Ciliary dynein heavy chain 1; AltName: Full=Heat shock regulated protein 1; Short=HSRF-1; AltName: Full=hDHC7; taxon_id:9606 Homo sapiens
1117	2548	Q13972	24.62	0	1	0	N	145382	RecName: Full=Ras-specific guanine nucleotide-releasing factor 1; Short=Ras-GRF1; AltName: Full=Guanine nucleotide-releasing protein; Short=GNRP; AltName: Full=Ras-specific nucleotide exchange factor CDC25; taxon_id:9606 Homo sapiens
1140	3993	Q8IYW2	24.62	0	1	0	N	303499	RecName: Full=Tetratricopeptide repeat protein 40; taxon_id:9606 Homo sapiens
1206	1870	Q15020	24.62	1	1	0	N	109935	RecName: Full=Squamous cell carcinoma antigen recognized by T-cells 3; Short=SART-3; Short=hSART-3; AltName: Full=Tat-interacting protein of 110 kDa; Short=Tip110; taxon_id:9606 Homo sapiens
1217	2090	Q86TI0	24.62	0	1	0	N	133084	RecName: Full=TBC1 domain family member 1; taxon_id:9606 Homo sapiens
1220	2125	Q5M775	24.62	0	1	0	N	118585	RecName: Full=Cytospin-B; AltName: Full=Nuclear structure protein 5; Short=NSP5; AltName: Full=Sperm antigen HCMOGT-1; AltName: Full=Sperm antigen with calponin homology and coiled-coil domains 1; taxon_id:9606 Homo sapiens
1313	1538	Q15431	24.62	1	1	0	N	114191	RecName: Full=Synaptonemal complex protein 1; Short=SCP-1; AltName: Full=Cancer/testis antigen 8; Short=CT8; taxon_id:9606 Homo sapiens
1326	2055	Q7Z7B0	24.62	1	2	0	N	138109	RecName: Full=Filamin-A-interacting protein 1; Short=FILIP; taxon_id:9606 Homo sapiens
1328	2074	Q9NWH9	24.62	0	1	0	N	117149	RecName: Full=SAFB-like transcription modulator; AltName: Full=Modulator of estrogen-induced transcription; taxon_id:9606 Homo sapiens
1420	876	Q6ZMN8	24.62	1	1	0	N	40622	RecName: Full=Cyclin-I2; taxon_id:9606 Homo sapiens
1425	993	Q8IYX8	24.62	1	1	0	N	53649	RecName: Full=Centrosomal protein CEP57L1; AltName: Full=Centrosomal protein 57kDa-like protein 1; AltName: Full=Centrosomal protein of 57 kDa-related protein; Short=Cep57R; AltName: Full=Cep57-related protein; taxon_id:9606 Homo sapiens
1428	1106	Q96MT8	24.62	2	2	1	Y	81344	RecName: Full=Centrosomal protein of 63 kDa; Short=Cep63; taxon_id:9606 Homo sapiens
1435	1229	Q96JP0	24.62	1	1	0	N	68673	RecName: Full=Protein fem-1 homolog C; Short=FEM1c; AltName: Full=FEM1-gamma; taxon_id:9606 Homo sapiens
1438	1304	Q14807	24.62	1	1	0	N	73262	RecName: Full=Kinesin-like protein KIF22; AltName: Full=Kinesin-like DNA-binding protein; AltName: Full=Kinesin-like protein 4; taxon_id:9606 Homo sapiens
1443	1137	O14830	24.62	1	1	0	N	86518	RecName: Full=Serine/threonine-protein phosphatase with EF-hands 2; Short=PPEF-2; EC=3.1.3.16; taxon_id:9606 Homo sapiens
1453	1716	Q5VUB5	24.62	1	1	0	N	97854	RecName: Full=Protein FAM171A1; AltName: Full=Astroprincin; Flags: Precursor; taxon_id:9606 Homo sapiens
1457	1862	Q2TAC2	24.62	1	1	0	N	103167	RecName: Full=Coiled-coil domain-containing protein 57; taxon_id:9606 Homo sapiens
1461	2016	P38935	24.62	1	1	0	N	109149	RecName: Full=DNA-binding protein SMUBP-2; EC=3.6.4.12; EC=3.6.4.13; AltName: Full=ATP-dependent helicase IGHMBP2; AltName: Full=Glial factor 1; Short=GF-1; AltName: Full=Immunoglobulin mu-binding protein 2; taxon_id:9606 Homo sapiens
1466	2164	Q9UPN4	24.62	0	1	0	N	122149	RecName: Full=5-azacytidine-induced protein 1; AltName: Full=Centrosomal protein of 131 kDa; Short=Cep131; AltName: Full=Pre-acrosome localization protein 1; taxon_id:9606 Homo sapiens
1570	8283	A7E2Y1	24.62	0	1	0	N	221386	RecName: Full=Myosin-7B; AltName: Full=Antigen MLAA-21; AltName: Full=Myosin cardiac muscle beta chain; AltName: Full=Myosin heavy chain 7B cardiac muscle beta isoform; AltName: Full=Slow A MYH14; taxon_id:9606 Homo sapiens
1693	3443	Q7Z5J8	24.59	1	2	0	N	162025	RecName: Full=Ankyrin and armadillo repeat-containing protein; taxon_id:9606 Homo sapiens
3192	2365	Q92830	24.57	1	2	0	N	93926	RecName: Full=Histone acetyltransferase KAT2A; EC=2.3.1.48; AltName: Full=General control of amino acid synthesis protein 5-like 2; AltName: Full=Histone acetyltransferase GCN5; Short=HsGCN5; AltName: Full=Lysine acetyltransferase 2A; AltName: Ful...
998	786	Q6IQ55	24.49	0	1	0	N	137412	RecName: Full=Tau-tubulin kinase 2; EC=2.7.11.1; taxon_id:9606 Homo sapiens
1296	973	A6NHR9	24.49	0	1	0	N	226372	RecName: Full=Structural maintenance of chromosomes flexible hinge domain-containing protein 1; AltName: Full=SMC hinge domain-containing protein 1; taxon_id:9606 Homo sapiens
1412	461	O14782	24.49	1	1	0	N	89426	RecName: Full=Kinesin-like protein KIF3C; taxon_id:9606 Homo sapiens
413	1929	Q15058	24.45	2	3	2	Y	186490	RecName: Full=Kinesin-like protein KIF14; taxon_id:9606 Homo sapiens
440	3893	Q96RW7	24.45	0	1	0	N	613396	RecName: Full=Hemicentin-1; AltName: Full=Fibulin-6; Short=FIBL-6; Flags: Precursor; taxon_id:9606 Homo sapiens
470	2338	P08069	24.45	1	2	1	Y	154792	RecName: Full=Insulin-like growth factor 1 receptor; EC=2.7.10.1; AltName: Full=Insulin-like growth factor I receptor; Short=IGF-I receptor; AltName: CD_antigen=CD221; Contains: RecName: Full=Insulin-like growth factor 1 receptor alpha chain; Cont...
475	5444	Q86UQ4	24.45	0	1	0	N	576166	RecName: Full=ATP-binding cassette sub-family A member 13; taxon_id:9606 Homo sapiens
508	806	Q8N594	24.45	2	2	0	N	50662	RecName: Full=MPN domain-containing protein; EC=3.4.-.-; taxon_id:9606 Homo sapiens
529	687	P01713	24.45	5	1	0	N	11455	RecName: Full=Ig lambda chain V-II region NIG-58; taxon_id:9606 Homo sapiens
532	1203	Q06455	24.45	1	1	0	N	67567	RecName: Full=Protein CBFA2T1; AltName: Full=Cyclin-D-related protein; AltName: Full=Eight twenty one protein; AltName: Full=Protein ETO; AltName: Full=Protein MTG8; AltName: Full=Zinc finger MYND domain-containing protein 2; taxon_id:9606 Homo sa...
537	1782	Q92562	24.45	1	1	0	N	103635	RecName: Full=Polyphosphoinositide phosphatase; EC=3.1.3.-; AltName: Full=Phosphatidylinositol 3 5-bisphosphate 5-phosphatase; AltName: Full=SAC domain-containing protein 3; taxon_id:9606 Homo sapiens
552	1576	Q8TEJ3	24.45	1	1	0	N	92776	RecName: Full=SH3 domain-containing RING finger protein 3; AltName: Full=Plenty of SH3s 2; AltName: Full=SH3 multiple domains protein 4; taxon_id:9606 Homo sapiens
553	1774	Q7Z6J0	24.45	1	1	0	N	93129	RecName: Full=E3 ubiquitin-protein ligase SH3RF1; EC=6.3.2.-; AltName: Full=Plenty of SH3s; Short=Protein POSH; AltName: Full=RING finger protein 142; AltName: Full=SH3 domain-containing RING finger protein 1; AltName: Full=SH3 multiple domains pr...
555	2800	Q8IWK6	24.45	0	1	0	N	146150	RecName: Full=Probable G-protein coupled receptor 125; Flags: Precursor; taxon_id:9606 Homo sapiens
784	2526	Q9HAU5	24.25	0	1	0	N	147810	RecName: Full=Regulator of nonsense transcripts 2; AltName: Full=Nonsense mRNA reducing factor 2; AltName: Full=Up-frameshift suppressor 2 homolog; Short=hUpf2; taxon_id:9606 Homo sapiens
827	2608	Q92797	24.25	0	1	0	N	141148	RecName: Full=Symplekin; taxon_id:9606 Homo sapiens
871	914	Q6P1K8	24.25	1	1	0	N	44452	RecName: Full=General transcription factor IIH subunit 2-like protein; AltName: Full=General transcription factor IIH polypeptide 2-like protein; taxon_id:9606 Homo sapiens
874	1086	P17031	24.25	1	1	0	N	61282	RecName: Full=Zinc finger protein 26; AltName: Full=Zinc finger protein KOX20; taxon_id:9606 Homo sapiens
635	834	Q13017	24.06	0	1	0	N	172459	RecName: Full=Rho GTPase-activating protein 5; AltName: Full=Rho-type GTPase-activating protein 5; AltName: Full=p190-B; taxon_id:9606 Homo sapiens
747	955	Q17RW2	24.01	1	2	1	N	175496	RecName: Full=Collagen alpha-1(XXIV) chain; Flags: Precursor; taxon_id:9606 Homo sapiens
2497	1417	Q15418	23.97	1	1	0	N	82723	RecName: Full=Ribosomal protein S6 kinase alpha-1; Short=S6K-alpha-1; EC=2.7.11.1; AltName: Full=90 kDa ribosomal protein S6 kinase 1; Short=p90-RSK 1; Short=p90RSK1; Short=p90S6K; AltName: Full=MAP kinase-activated protein kinase 1a; Short=MAPK-a...
3099	916	P53582	23.97	1	1	0	N	43215	RecName: Full=Methionine aminopeptidase 1; Short=MAP 1; Short=MetAP 1; EC=3.4.11.18; AltName: Full=Peptidase M 1; taxon_id:9606 Homo sapiens
3101	937	Q8WX92	23.97	2	2	1	N	65697	RecName: Full=Negative elongation factor B; Short=NELF-B; AltName: Full=Cofactor of BRCA1; taxon_id:9606 Homo sapiens
3122	1432	Q9Y6D9	23.97	1	1	0	N	83067	RecName: Full=Mitotic spindle assembly checkpoint protein MAD1; AltName: Full=Mitotic arrest deficient 1-like protein 1; Short=MAD1-like protein 1; AltName: Full=Mitotic checkpoint MAD1 protein homolog; Short=HsMAD1; Short=hMAD1; AltName: Full=Tax...
3172	2063	Q13733	23.97	0	1	0	N	114166	RecName: Full=Sodium/potassium-transporting ATPase subunit alpha-4; Short=Na(+)/K(+) ATPase alpha-4 subunit; EC=3.6.3.9; AltName: Full=Sodium pump subunit alpha-4; taxon_id:9606 Homo sapiens
3283	3103	Q68DA7	23.97	0	1	0	N	157577	RecName: Full=Formin-1; AltName: Full=Limb deformity protein homolog; taxon_id:9606 Homo sapiens
3300	3265	Q9Y4G8	23.97	0	1	0	N	167416	RecName: Full=Rap guanine nucleotide exchange factor 2; AltName: Full=Neural RAP guanine nucleotide exchange protein; Short=nRap GEP; AltName: Full=PDZ domain-containing guanine nucleotide exchange factor 1; Short=PDZ-GEF1; AltName: Full=RA-GEF; t...
3584	4848	P52948	23.97	0	1	0	N	197578	RecName: Full=Nuclear pore complex protein Nup98-Nup96; Contains: RecName: Full=Nuclear pore complex protein Nup98; AltName: Full=98 kDa nucleoporin; AltName: Full=Nucleoporin Nup98; Short=Nup98; Contains: RecName: Full=Nuclear pore complex protei...
1638	1944	Q8WU76	23.9	2	2	0	N	75127	RecName: Full=Sec1 family domain-containing protein 2; AltName: Full=Syntaxin-binding protein 1-like 1; taxon_id:9606 Homo sapiens
2544	2123	Q01850	23.88	2	2	0	N	51855	RecName: Full=Cerebellar degeneration-related protein 2; AltName: Full=Major Yo paraneoplastic antigen; AltName: Full=Paraneoplastic cerebellar degeneration-associated antigen; taxon_id:9606 Homo sapiens
593	2060	O00329	23.87	0	1	0	N	119479	RecName: Full=Phosphatidylinositol 4 5-bisphosphate 3-kinase catalytic subunit delta isoform; Short=PI3-kinase subunit delta; Short=PI3K-delta; Short=PI3Kdelta; Short=PtdIns-3-kinase subunit delta; EC=2.7.1.153; AltName: Full=Phosphatidylinositol ...
663	2213	Q96EV2	23.87	0	1	0	N	129986	RecName: Full=RNA-binding protein 33; AltName: Full=Proline-rich protein 8; AltName: Full=RNA-binding motif protein 33; taxon_id:9606 Homo sapiens
681	2961	Q8TE73	23.87	0	1	0	N	529026	RecName: Full=Dynein heavy chain 5 axonemal; AltName: Full=Axonemal beta dynein heavy chain 5; AltName: Full=Ciliary dynein heavy chain 5; taxon_id:9606 Homo sapiens
700	2393	Q00341	23.87	0	1	0	N	141455	RecName: Full=Vigilin; AltName: Full=High density lipoprotein-binding protein; Short=HDL-binding protein; taxon_id:9606 Homo sapiens
704	2933	Q6ZRS2	23.87	0	1	0	N	343555	RecName: Full=Helicase SRCAP; EC=3.6.4.-; AltName: Full=Domino homolog 2; AltName: Full=Snf2-related CBP activator; taxon_id:9606 Homo sapiens
728	4022	P12270	23.87	0	1	0	N	267290	RecName: Full=Nucleoprotein TPR; AltName: Full=Megator; AltName: Full=NPC-associated intranuclear protein; AltName: Full=Translocated promoter region protein; taxon_id:9606 Homo sapiens
829	2769	O95342	23.87	0	1	0	N	146407	RecName: Full=Bile salt export pump; AltName: Full=ATP-binding cassette sub-family B member 11; taxon_id:9606 Homo sapiens
833	3155	Q5VZ89	23.87	0	1	0	N	186856	RecName: Full=DENN domain-containing protein 4C; taxon_id:9606 Homo sapiens
880	1486	Q9NRK6	23.87	1	1	0	N	79148	RecName: Full=ATP-binding cassette sub-family B member 10 mitochondrial; AltName: Full=ATP-binding cassette transporter 10; Short=ABC transporter 10 protein; AltName: Full=Mitochondrial ATP-binding cassette 2; Short=M-ABC2; Flags: Precursor; taxo...
924	822	Q96GD0	23.87	2	1	0	N	31698	RecName: Full=Pyridoxal phosphate phosphatase; Short=PLP phosphatase; EC=3.1.3.3; EC=3.1.3.74; AltName: Full=Chronophin; taxon_id:9606 Homo sapiens
929	1138	Q8N697	23.87	1	1	0	N	62034	RecName: Full=Solute carrier family 15 member 4; AltName: Full=Peptide transporter 4; AltName: Full=Peptide/histidine transporter 1; Short=hPHT1; taxon_id:9606 Homo sapiens
931	1183	P36406	23.87	1	1	0	N	64067	RecName: Full=E3 ubiquitin-protein ligase TRIM23; EC=6.3.2.-; AltName: Full=ADP-ribosylation factor domain-containing protein 1; AltName: Full=GTP-binding protein ARD-1; AltName: Full=RING finger protein 46; AltName: Full=Tripartite motif-containi...
935	1337	Q13438	23.87	1	1	0	N	75562	RecName: Full=Protein OS-9; AltName: Full=Amplified in osteosarcoma 9; Flags: Precursor; taxon_id:9606 Homo sapiens
937	1489	Q96JG8	23.87	1	1	0	N	81378	RecName: Full=Melanoma-associated antigen D4; AltName: Full=MAGE-D4 antigen; AltName: Full=MAGE-E1 antigen; taxon_id:9606 Homo sapiens
951	2082	O94988	23.87	0	1	0	N	116931	RecName: Full=Protein FAM13A; taxon_id:9606 Homo sapiens
957	2522	O43314	23.87	0	1	0	N	140406	RecName: Full=Inositol hexakisphosphate and diphosphoinositol-pentakisphosphate kinase 2; EC=2.7.4.21; EC=2.7.4.24; AltName: Full=Diphosphoinositol pentakisphosphate kinase 2; AltName: Full=Histidine acid phosphatase domain-containing protein 1; A...
974	3894	Q15772	23.87	0	1	0	N	354290	RecName: Full=Striated muscle preferentially expressed protein kinase; EC=2.7.11.1; AltName: Full=Aortic preferentially expressed protein 1; Short=APEG-1; taxon_id:9606 Homo sapiens
1047	4123	Q9Y4A5	23.86	0	1	0	N	437603	RecName: Full=Transformation/transcription domain-associated protein; AltName: Full=350/400 kDa PCAF-associated factor; Short=PAF350/400; AltName: Full=STAF40; AltName: Full=Tra1 homolog; taxon_id:9606 Homo sapiens
1707	864	Q86U86	23.86	0	1	0	N	192946	RecName: Full=Protein polybromo-1; Short=hPB1; AltName: Full=BRG1-associated factor 180; Short=BAF180; AltName: Full=Polybromo-1D; taxon_id:9606 Homo sapiens
1810	817	Q9BQ51	23.86	2	1	0	N	30957	RecName: Full=Programmed cell death 1 ligand 2; Short=PD-1 ligand 2; Short=PD-L2; Short=PDCD1 ligand 2; Short=Programmed death ligand 2; AltName: Full=Butyrophilin B7-DC; Short=B7-DC; AltName: CD_antigen=CD273; Flags: Precursor; taxon_id:9606 Homo...
1345	2919	Q99570	23.85	0	1	0	N	153103	RecName: Full=Phosphoinositide 3-kinase regulatory subunit 4; Short=PI3-kinase regulatory subunit 4; EC=2.7.11.1; AltName: Full=PI3-kinase p150 subunit; AltName: Full=Phosphoinositide 3-kinase adaptor protein; taxon_id:9606 Homo sapiens
1848	1963	O00192	23.85	1	1	0	N	104642	RecName: Full=Armadillo repeat protein deleted in velo-cardio-facial syndrome; taxon_id:9606 Homo sapiens
1899	2623	P33527	23.85	0	1	0	N	171590	RecName: Full=Multidrug resistance-associated protein 1; AltName: Full=ATP-binding cassette sub-family C member 1; AltName: Full=Leukotriene C(4) transporter; Short=LTC4 transporter; taxon_id:9606 Homo sapiens
1938	1445	O60437	23.85	0	1	0	N	204745	RecName: Full=Periplakin; AltName: Full=190 kDa paraneoplastic pemphigus antigen; AltName: Full=195 kDa cornified envelope precursor protein; taxon_id:9606 Homo sapiens
2105	1276	Q92805	23.85	1	1	0	N	88184	RecName: Full=Golgin subfamily A member 1; AltName: Full=Golgin-97; taxon_id:9606 Homo sapiens
2466	874	Q8NCY6	23.85	1	1	0	N	41150	RecName: Full=Myb/SANT-like DNA-binding domain-containing protein 4; AltName: Full=Myb/SANT-like DNA-binding domain containing 4 with coiled-coils; taxon_id:9606 Homo sapiens
2467	882	A5D8V6	23.85	1	1	0	N	38659	RecName: Full=Vacuolar protein sorting-associated protein 37C; Short=hVps37C; AltName: Full=ESCRT-I complex subunit VPS37C; taxon_id:9606 Homo sapiens
2493	1335	Q7Z5R6	23.85	1	1	0	N	73183	RecName: Full=Amyloid beta A4 precursor protein-binding family B member 1-interacting protein; AltName: Full=APBB1-interacting protein 1; AltName: Full=Proline-rich EVH1 ligand 1; Short=PREL-1; AltName: Full=Proline-rich protein 73; AltName: Full=...
2529	1915	Q9UFE4	23.85	1	1	0	N	109901	RecName: Full=Coiled-coil domain-containing protein 39; taxon_id:9606 Homo sapiens
2557	2294	P42684	23.85	0	1	0	N	128343	RecName: Full=Abelson tyrosine-protein kinase 2; EC=2.7.10.2; AltName: Full=Abelson murine leukemia viral oncogene homolog 2; AltName: Full=Abelson-related gene protein; AltName: Full=Tyrosine-protein kinase ARG; taxon_id:9606 Homo sapiens
2455	645	Q9Y315	23.8	3	1	1	N	35231	RecName: Full=Putative deoxyribose-phosphate aldolase; Short=DERA; EC=4.1.2.4; AltName: Full=2-deoxy-D-ribose 5-phosphate aldolase; AltName: Full=Phosphodeoxyriboaldolase; Short=Deoxyriboaldolase; taxon_id:9606 Homo sapiens
4227	651	Q00610	23.72	1	1	1	N	191613	RecName: Full=Clathrin heavy chain 1; AltName: Full=Clathrin heavy chain on chromosome 17; Short=CLH-17; taxon_id:9606 Homo sapiens
2213	3402	P12821	23.65	1	2	0	N	149714	RecName: Full=Angiotensin-converting enzyme; Short=ACE; EC=3.2.1.-; EC=3.4.15.1; AltName: Full=Dipeptidyl carboxypeptidase I; AltName: Full=Kininase II; AltName: CD_antigen=CD143; Contains: RecName: Full=Angiotensin-converting enzyme soluble form...
821	2285	Q13905	23.64	1	2	0	N	120547	RecName: Full=Rap guanine nucleotide exchange factor 1; AltName: Full=CRK SH3-binding GNRP; AltName: Full=Guanine nucleotide-releasing factor 2; AltName: Full=Protein C3G; taxon_id:9606 Homo sapiens
2618	3156	Q7Z4L5	23.61	1	3	0	N	150936	RecName: Full=Tetratricopeptide repeat protein 21B; Short=TPR repeat protein 21B; taxon_id:9606 Homo sapiens
1765	5396	O75147	23.57	1	2	0	N	206945	RecName: Full=Obscurin-like protein 1; taxon_id:9606 Homo sapiens
846	5347	Q68CP9	23.51	0	1	0	N	197390	RecName: Full=AT-rich interactive domain-containing protein 2; Short=ARID domain-containing protein 2; AltName: Full=BRG1-associated factor 200; Short=BAF200; AltName: Full=Zinc finger protein with activation potential; AltName: Full=Zipzap/p200; ...
1023	2458	Q96Q89	23.51	1	2	1	N	210628	RecName: Full=Kinesin-like protein KIF20B; AltName: Full=Cancer/testis antigen 90; Short=CT90; AltName: Full=Kinesin-related motor interacting with PIN1; AltName: Full=M-phase phosphoprotein 1; Short=MPP1; taxon_id:9606 Homo sapiens
1230	2512	Q92833	23.51	0	1	0	N	138734	RecName: Full=Protein Jumonji; AltName: Full=Jumonji/ARID domain-containing protein 2; taxon_id:9606 Homo sapiens
1449	1611	Q96N23	23.51	1	1	0	N	92323	RecName: Full=Uncharacterized protein C12orf55; taxon_id:9606 Homo sapiens
1480	2398	Q92878	23.51	0	1	0	N	153892	RecName: Full=DNA repair protein RAD50; Short=hRAD50; EC=3.6.-.-; taxon_id:9606 Homo sapiens
1600	1169	Q6PI77	23.51	1	1	0	N	60291	RecName: Full=Protein BHLHb9; Short=bHLHb9; AltName: Full=Transcription regulator of 60 kDa; Short=p60TRP; taxon_id:9606 Homo sapiens
1607	1243	P30154	23.51	1	1	0	N	66214	RecName: Full=Serine/threonine-protein phosphatase 2A 65 kDa regulatory subunit A beta isoform; AltName: Full=PP2A subunit A isoform PR65-beta; AltName: Full=PP2A subunit A isoform R1-beta; taxon_id:9606 Homo sapiens
1629	1767	O60282	23.51	1	1	0	N	109495	RecName: Full=Kinesin heavy chain isoform 5C; AltName: Full=Kinesin heavy chain neuron-specific 2; taxon_id:9606 Homo sapiens
1640	1969	Q5TF21	23.51	1	1	0	N	103199	RecName: Full=Protein SOGA3; Flags: Precursor; taxon_id:9606 Homo sapiens
1658	2425	Q6ZTY8	23.51	0	1	0	N	135786	RecName: Full=Putative uncharacterized protein C12orf63; taxon_id:9606 Homo sapiens
1662	2476	Q8TD43	23.51	0	1	0	N	134301	RecName: Full=Transient receptor potential cation channel subfamily M member 4; Short=hTRPM4; AltName: Full=Calcium-activated non-selective cation channel 1; AltName: Full=Long transient receptor potential channel 4; Short=LTrpC-4; Short=LTrpC4; A...
177	4934	Q9UKZ4	23.48	0	1	0	N	305010	RecName: Full=Teneurin-1; Short=Ten-1; AltName: Full=Protein Odd Oz/ten-m homolog 1; AltName: Full=Tenascin-M1; Short=Ten-m1; AltName: Full=Teneurin transmembrane protein 1; Contains: RecName: Full=Ten-1 intracellular domain; Short=IDten-1; Short=...
178	5824	O15027	23.48	0	2	0	N	233515	RecName: Full=Protein transport protein Sec16A; AltName: Full=SEC16 homolog A; taxon_id:9606 Homo sapiens
179	1142	Q13425	23.48	1	1	0	N	57950	RecName: Full=Beta-2-syntrophin; AltName: Full=59 kDa dystrophin-associated protein A1 basic component 2; AltName: Full=Syntrophin-3; Short=SNT3; AltName: Full=Syntrophin-like; Short=SNTL; taxon_id:9606 Homo sapiens
1080	877	Q13075	23.36	0	1	0	N	159581	RecName: Full=Baculoviral IAP repeat-containing protein 1; AltName: Full=Neuronal apoptosis inhibitory protein; taxon_id:9606 Homo sapiens
1087	1250	Q6ZS30	23.36	0	1	0	N	307236	RecName: Full=Neurobeachin-like protein 1; AltName: Full=Amyotrophic lateral sclerosis 2 chromosomal region candidate gene 16 protein; AltName: Full=Amyotrophic lateral sclerosis 2 chromosomal region candidate gene 17 protein; taxon_id:9606 Homo s...
581	5026	Q9NR09	23.33	0	1	0	N	530260	RecName: Full=Baculoviral IAP repeat-containing protein 6; EC=6.3.2.-; AltName: Full=BIR repeat-containing ubiquitin-conjugating enzyme; Short=BRUCE; AltName: Full=Ubiquitin-conjugating BIR domain enzyme apollon; Short=APOLLON; taxon_id:9606 Homo ...
3088	747	Q14527	23.32	1	1	0	N	113928	RecName: Full=Helicase-like transcription factor; EC=3.6.4.-; EC=6.3.2.-; AltName: Full=DNA-binding protein/plasminogen activator inhibitor 1 regulator; AltName: Full=HIP116; AltName: Full=RING finger protein 80; AltName: Full=SWI/SNF-related matr...
3091	760	Q96RP9	23.32	1	1	0	N	83472	RecName: Full=Elongation factor G mitochondrial; Short=EF-Gmt; AltName: Full=Elongation factor G 1 mitochondrial; Short=mEF-G 1; AltName: Full=Elongation factor G1; Short=hEFG1; Flags: Precursor; taxon_id:9606 Homo sapiens
1468	2171	Q8TC07	23.27	2	2	0	N	79491	RecName: Full=TBC1 domain family member 15; AltName: Full=GTPase-activating protein RAB7; Short=GAP for RAB7; Short=Rab7-GAP; taxon_id:9606 Homo sapiens
2184	3000	O75116	23.18	0	1	0	N	160899	RecName: Full=Rho-associated protein kinase 2; EC=2.7.11.1; AltName: Full=Rho kinase 2; AltName: Full=Rho-associated coiled-coil-containing protein kinase 2; AltName: Full=Rho-associated coiled-coil-containing protein kinase II; Short=ROCK-II; A...
3257	2934	P17948	23.18	0	1	0	N	150768	RecName: Full=Vascular endothelial growth factor receptor 1; Short=VEGFR-1; EC=2.7.10.1; AltName: Full=Fms-like tyrosine kinase 1; Short=FLT-1; AltName: Full=Tyrosine-protein kinase FRT; AltName: Full=Tyrosine-protein kinase receptor FLT; Short=FL...
391	1388	Q7Z3Z4	23.06	1	1	0	N	96589	RecName: Full=Piwi-like protein 4; taxon_id:9606 Homo sapiens
595	2737	Q9UHF7	23.06	0	1	0	N	141521	RecName: Full=Zinc finger transcription factor Trps1; AltName: Full=Tricho-rhino-phalangeal syndrome type I protein; AltName: Full=Zinc finger protein GC79; taxon_id:9606 Homo sapiens
600	4220	Q02952	23.06	0	1	0	N	191480	RecName: Full=A-kinase anchor protein 12; Short=AKAP-12; AltName: Full=A-kinase anchor protein 250 kDa; Short=AKAP 250; AltName: Full=Gravin; AltName: Full=Myasthenia gravis autoantigen; taxon_id:9606 Homo sapiens
611	1110	Q16891	23.06	1	1	0	N	83678	RecName: Full=Mitochondrial inner membrane protein; AltName: Full=Cell proliferation-inducing gene 4/52 protein; AltName: Full=Mitofilin; AltName: Full=p87/89; taxon_id:9606 Homo sapiens
614	3089	Q15021	23.06	0	1	0	N	157182	RecName: Full=Condensin complex subunit 1; AltName: Full=Chromosome condensation-related SMC-associated protein 1; AltName: Full=Chromosome-associated protein D2; Short=hCAP-D2; AltName: Full=Non-SMC condensin I complex subunit D2; AltName: Full=X...
623	5252	Q8NFC6	23.06	0	1	0	N	330467	RecName: Full=Biorientation of chromosomes in cell division protein 1-like 1; AltName: Full=Protein FAM44A; taxon_id:9606 Homo sapiens
624	4180	Q6UB99	23.06	0	1	0	N	297911	RecName: Full=Ankyrin repeat domain-containing protein 11; AltName: Full=Ankyrin repeat-containing cofactor 1; taxon_id:9606 Homo sapiens
643	1560	Q96ST8	23.06	1	1	0	N	89590	RecName: Full=Centrosomal protein of 89 kDa; AltName: Full=Coiled-coil domain-containing protein 123; taxon_id:9606 Homo sapiens
646	2129	Q8N1T3	23.06	0	1	0	N	119037	RecName: Full=Unconventional myosin-Ih; AltName: Full=Myosin-1H; taxon_id:9606 Homo sapiens
649	2647	P78312	23.06	0	1	0	N	139988	RecName: Full=Protein FAM193A; AltName: Full=Protein IT14; taxon_id:9606 Homo sapiens
653	4085	P78559	23.06	0	1	0	N	305484	RecName: Full=Microtubule-associated protein 1A; Short=MAP-1A; AltName: Full=Proliferation-related protein p80; Contains: RecName: Full=MAP1A heavy chain; Contains: RecName: Full=MAP1 light chain LC2; taxon_id:9606 Homo sapiens
659	986	Q86VN1	23.06	1	1	0	N	43817	RecName: Full=Vacuolar protein-sorting-associated protein 36; AltName: Full=ELL-associated protein of 45 kDa; AltName: Full=ESCRT-II complex subunit VPS36; taxon_id:9606 Homo sapiens
661	1345	Q8TDN4	23.06	1	1	0	N	67599	RecName: Full=CDK5 and ABL1 enzyme substrate 1; AltName: Full=Interactor with CDK3 1; Short=Ik3-1; taxon_id:9606 Homo sapiens
664	2290	P40818	23.06	0	1	0	N	127523	RecName: Full=Ubiquitin carboxyl-terminal hydrolase 8; EC=3.4.19.12; AltName: Full=Deubiquitinating enzyme 8; AltName: Full=Ubiquitin isopeptidase Y; Short=hUBPy; AltName: Full=Ubiquitin thioesterase 8; AltName: Full=Ubiquitin-specific-processing ...
682	8348	Q6UB98	23.06	0	1	0	N	235650	RecName: Full=Ankyrin repeat domain-containing protein 12; AltName: Full=Ankyrin repeat-containing cofactor 2; AltName: Full=GAC-1 protein; taxon_id:9606 Homo sapiens
1306	1286	Q14929	23.04	1	1	0	N	68488	RecName: Full=Zinc finger protein 169; taxon_id:9606 Homo sapiens
1795	8700	Q13936	23.04	0	2	0	N	248974	RecName: Full=Voltage-dependent L-type calcium channel subunit alpha-1C; AltName: Full=Calcium channel L type alpha-1 polypeptide isoform 1 cardiac muscle; AltName: Full=Voltage-gated calcium channel subunit alpha Cav1.2; taxon_id:9606 Homo sa...
2092	1125	P17544	23.04	1	1	0	N	52967	RecName: Full=Cyclic AMP-dependent transcription factor ATF-7; Short=cAMP-dependent transcription factor ATF-7; AltName: Full=Activating transcription factor 7; AltName: Full=Transcription factor ATF-A; taxon_id:9606 Homo sapiens
2104	1531	P49711	23.04	1	1	0	N	82785	RecName: Full=Transcriptional repressor CTCF; AltName: Full=11-zinc finger protein; AltName: Full=CCCTC-binding factor; AltName: Full=CTCFL paralog; taxon_id:9606 Homo sapiens
2118	1826	P29376	23.04	1	1	0	N	91681	RecName: Full=Leukocyte tyrosine kinase receptor; EC=2.7.10.1; AltName: Full=Protein tyrosine kinase 1; Flags: Precursor; taxon_id:9606 Homo sapiens
2533	1949	Q9Y5L0	23.04	1	1	0	N	104203	RecName: Full=Transportin-3; AltName: Full=Importin-12; Short=Imp12; AltName: Full=Transportin-SR; Short=TRN-SR; taxon_id:9606 Homo sapiens
2631	3286	Q14146	23.04	1	2	0	N	170543	RecName: Full=Unhealthy ribosome biogenesis protein 2 homolog; taxon_id:9606 Homo sapiens
2073	654	P78386	22.99	1	1	0	N	55802	RecName: Full=Keratin type II cuticular Hb5; AltName: Full=Hair keratin K2.12; AltName: Full=Keratin-85; Short=K85; AltName: Full=Type II hair keratin Hb5; AltName: Full=Type-II keratin Kb25; taxon_id:9606 Homo sapiens
1141	4093	Q7Z7G8	22.98	0	1	0	N	448667	RecName: Full=Vacuolar protein sorting-associated protein 13B; AltName: Full=Cohen syndrome protein 1; taxon_id:9606 Homo sapiens
1211	1970	Q9UN70	22.98	1	1	0	N	101077	RecName: Full=Protocadherin gamma-C3; Short=PCDH-gamma-C3; AltName: Full=Protocadherin-2; AltName: Full=Protocadherin-43; Short=PC-43; Flags: Precursor; taxon_id:9606 Homo sapiens
1467	2163	Q9Y4F9	22.98	0	1	0	N	118519	RecName: Full=Protein FAM65B; taxon_id:9606 Homo sapiens
1680	3123	Q9NXG0	22.98	0	1	0	N	161602	RecName: Full=Centlein; AltName: Full=Centrosomal protein; taxon_id:9606 Homo sapiens
1753	5261	Q8NI35	22.98	0	1	0	N	196367	RecName: Full=InaD-like protein; Short=Inadl protein; Short=hINADL; AltName: Full=Pals1-associated tight junction protein; AltName: Full=Protein associated to tight junctions; taxon_id:9606 Homo sapiens
1789	7703	P78363	22.98	0	1	0	N	255941	RecName: Full=Retinal-specific ATP-binding cassette transporter; AltName: Full=ATP-binding cassette sub-family A member 4; AltName: Full=RIM ABC transporter; Short=RIM protein; Short=RmP; AltName: Full=Stargardt disease protein; taxon_id:9606 Homo...
1793	8615	Q14669	22.98	0	1	0	N	220432	RecName: Full=E3 ubiquitin-protein ligase TRIP12; EC=6.3.2.-; AltName: Full=E3 ubiquitin-protein ligase for Arf; Short=ULF; AltName: Full=Thyroid receptor-interacting protein 12; Short=TR-interacting protein 12; Short=TRIP-12; taxon_id:9606 Homo s...
3081	689	Q7Z7G0	22.8	1	1	1	N	118642	RecName: Full=Target of Nesh-SH3; Short=Tarsh; AltName: Full=ABI gene family member 3-binding protein; AltName: Full=Nesh-binding protein; Short=NeshBP; Flags: Precursor; taxon_id:9606 Homo sapiens
764	5368	Q8TDW7	22.67	0	1	0	N	505527	RecName: Full=Protocadherin Fat 3; Short=hFat3; AltName: Full=Cadherin family member 15; AltName: Full=FAT tumor suppressor homolog 3; Flags: Precursor; taxon_id:9606 Homo sapiens
810	1460	Q96SI9	22.67	1	1	0	N	73653	RecName: Full=Spermatid perinuclear RNA-binding protein; taxon_id:9606 Homo sapiens
898	2639	O94885	22.67	0	1	0	N	136653	RecName: Full=SAM and SH3 domain-containing protein 1; AltName: Full=Proline-glutamate repeat-containing protein; taxon_id:9606 Homo sapiens
1411	682	Q96JH7	22.58	1	1	1	N	134320	RecName: Full=Deubiquitinating protein VCIP135; EC=3.4.22.-; AltName: Full=Valosin-containing protein p97/p47 complex-interacting protein 1; AltName: Full=Valosin-containing protein p97/p47 complex-interacting protein p135; Short=VCP/p47 complex-i...
779	1360	Q9HBZ2	22.54	1	1	0	N	78691	RecName: Full=Aryl hydrocarbon receptor nuclear translocator 2; Short=ARNT protein 2; AltName: Full=Class E basic helix-loop-helix protein 1; Short=bHLHe1; taxon_id:9606 Homo sapiens
960	2661	Q8TEM1	22.54	1	2	1	Y	205109	RecName: Full=Nuclear pore membrane glycoprotein 210; Short=Nuclear pore protein gp210; AltName: Full=Nuclear envelope pore membrane protein POM 210; Short=POM210; AltName: Full=Nucleoporin Nup210; AltName: Full=Pore membrane protein of 210 kDa; F...
1004	1437	Q15256	22.54	1	1	0	N	73834	RecName: Full=Receptor-type tyrosine-protein phosphatase R; Short=R-PTP-R; EC=3.1.3.48; AltName: Full=Ch-1PTPase; AltName: Full=NC-PTPCOM1; AltName: Full=Protein-tyrosine phosphatase PCPTP1; Flags: Precursor; taxon_id:9606 Homo sapiens
1010	1689	P27540	22.54	1	1	0	N	86637	RecName: Full=Aryl hydrocarbon receptor nuclear translocator; Short=ARNT protein; AltName: Full=Class E basic helix-loop-helix protein 2; Short=bHLHe2; AltName: Full=Dioxin receptor nuclear translocator; AltName: Full=Hypoxia-inducible factor 1-b...
1019	2192	Q96KQ4	22.54	0	1	0	N	119565	RecName: Full=Apoptosis-stimulating of p53 protein 1; AltName: Full=Protein phosphatase 1 regulatory subunit 13B; taxon_id:9606 Homo sapiens
1039	3480	O14795	22.54	0	1	0	N	180678	RecName: Full=Protein unc-13 homolog B; AltName: Full=Munc13-2; Short=munc13; taxon_id:9606 Homo sapiens
1109	2156	Q9H0E3	22.54	0	1	0	N	110324	RecName: Full=Histone deacetylase complex subunit SAP130; AltName: Full=130 kDa Sin3-associated polypeptide; AltName: Full=Sin3-associated polypeptide p130; taxon_id:9606 Homo sapiens
1121	2816	Q9BX66	22.54	0	1	0	N	142513	RecName: Full=Sorbin and SH3 domain-containing protein 1; AltName: Full=Ponsin; AltName: Full=SH3 domain protein 5; AltName: Full=SH3P12; AltName: Full=c-Cbl-associated protein; Short=CAP; taxon_id:9606 Homo sapiens
1131	3461	Q8NI27	22.54	1	2	0	N	182774	RecName: Full=THO complex subunit 2; Short=Tho2; AltName: Full=hTREX120; taxon_id:9606 Homo sapiens
1186	952	Q9BRI3	22.54	2	1	0	N	35178	RecName: Full=Zinc transporter 2; Short=ZnT-2; AltName: Full=Solute carrier family 30 member 2; taxon_id:9606 Homo sapiens
1192	1220	Q5TCH4	22.54	1	1	0	N	59246	RecName: Full=Cytochrome P450 4A22; AltName: Full=CYPIVA22; AltName: Full=Fatty acid omega-hydroxylase; AltName: Full=Lauric acid omega-hydroxylase; EC=1.14.15.3; Flags: Precursor; taxon_id:9606 Homo sapiens
1192	1227	Q02928	22.54	1	1	0	N	59348	RecName: Full=Cytochrome P450 4A11; AltName: Full=20-hydroxyeicosatetraenoic acid synthase; Short=20-HETE synthase; AltName: Full=CYP4AII; AltName: Full=CYPIVA11; AltName: Full=Cytochrome P-450HK-omega; AltName: Full=Cytochrome P450HL-omega; AltNa...
1193	1231	P78329	22.54	1	1	0	N	59854	RecName: Full=Leukotriene-B(4) omega-hydroxylase 1; EC=1.14.13.30; AltName: Full=CYPIVF2; AltName: Full=Cytochrome P450 4F2; AltName: Full=Cytochrome P450-LTB-omega; AltName: Full=Leukotriene-B(4) 20-monooxygenase 1; taxon_id:9606 Homo sapiens
1193	1230	Q08477	22.54	1	1	0	N	59847	RecName: Full=Leukotriene-B(4) omega-hydroxylase 2; EC=1.14.13.30; AltName: Full=CYPIVF3; AltName: Full=Cytochrome P450 4F3; AltName: Full=Cytochrome P450-LTB-omega; AltName: Full=Leukotriene-B(4) 20-monooxygenase 2; taxon_id:9606 Homo sapiens
1203	1741	O60733	22.54	1	1	0	N	89903	RecName: Full=85/88 kDa calcium-independent phospholipase A2; Short=CaI-PLA2; EC=3.1.1.4; AltName: Full=Group VI phospholipase A2; Short=GVI PLA2; AltName: Full=Intracellular membrane-associated calcium-independent phospholipase A2 beta; Short=iPL...
1212	2003	Q9UMF0	22.54	1	1	0	N	97116	RecName: Full=Intercellular adhesion molecule 5; Short=ICAM-5; AltName: Full=Telencephalin; Flags: Precursor; taxon_id:9606 Homo sapiens
1221	2118	O43424	22.54	0	1	0	N	113356	RecName: Full=Glutamate receptor ionotropic delta-2; Short=GluD2; Short=GluR delta-2 subunit; Flags: Precursor; taxon_id:9606 Homo sapiens
1249	3599	Q14160	22.54	0	1	0	N	174884	RecName: Full=Protein scribble homolog; Short=Scribble; Short=hScrib; AltName: Full=Protein LAP4; taxon_id:9606 Homo sapiens
1277	6887	Q8IZY2	22.54	0	1	0	N	234347	RecName: Full=ATP-binding cassette sub-family A member 7; AltName: Full=ABCA-SSN; AltName: Full=Autoantigen SS-N; AltName: Full=Macrophage ABC transporter; taxon_id:9606 Homo sapiens
1279	5542	Q8WXG9	22.54	0	1	0	N	693082	RecName: Full=G-protein coupled receptor 98; AltName: Full=Monogenic audiogenic seizure susceptibility protein 1 homolog; AltName: Full=Usher syndrome type-2C protein; AltName: Full=Very large G-protein coupled receptor 1; Flags: Precursor; taxon_...
1280	8601	Q86VV8	22.54	0	1	0	N	248628	RecName: Full=Rotatin; taxon_id:9606 Homo sapiens
1581	774	Q92616	22.53	0	2	1	Y	292756	RecName: Full=Translational activator GCN1; Short=HsGCN1; AltName: Full=GCN1-like protein 1; taxon_id:9606 Homo sapiens
2089	992	Q8IVF5	22.51	0	1	0	Y	190102	RecName: Full=T-lymphoma invasion and metastasis-inducing protein 2; Short=TIAM-2; AltName: Full=SIF and TIAM1-like exchange factor; taxon_id:9606 Homo sapiens
1021	2328	Q99490	22.4	0	1	0	N	124673	RecName: Full=Arf-GAP with GTPase ANK repeat and PH domain-containing protein 2; Short=AGAP-2; AltName: Full=Centaurin-gamma-1; Short=Cnt-g1; AltName: Full=GTP-binding and GTPase-activating protein 2; Short=GGAP2; AltName: Full=Phosphatidylinosit...
1035	3182	Q6ZUB1	22.4	0	1	0	N	157135	RecName: Full=Spermatogenesis-associated protein 31E1; AltName: Full=Protein FAM75E1; taxon_id:9606 Homo sapiens
1197	1344	Q9BWV7	22.4	1	1	0	N	67336	RecName: Full=Probable tubulin polyglutamylase TTLL2; EC=6.-.-.-; AltName: Full=Testis-specific protein NYD-TSPG; AltName: Full=Tubulin--tyrosine ligase-like protein 2; taxon_id:9606 Homo sapiens
2459	714	A1L4H1	22.39	1	1	1	N	165742	RecName: Full=Soluble scavenger receptor cysteine-rich domain-containing protein SSC5D; AltName: Full=Soluble scavenger protein with 5 SRCR domains; Short=SSc5D; Flags: Precursor; taxon_id:9606 Homo sapiens
2423	5480	Q9HCM2	22.34	0	1	0	N	212454	RecName: Full=Plexin-A4; Flags: Precursor; taxon_id:9606 Homo sapiens
831	2988	P29475	22.25	1	2	0	N	160970	RecName: Full=Nitric oxide synthase brain; EC=1.14.13.39; AltName: Full=Constitutive NOS; AltName: Full=NC-NOS; AltName: Full=NOS type I; AltName: Full=Neuronal NOS; Short=N-NOS; Short=nNOS; AltName: Full=Peptidyl-cysteine S-nitrosylase NOS1; Alt...
933	1280	O43918	22.25	1	1	0	N	57727	RecName: Full=Autoimmune regulator; AltName: Full=Autoimmune polyendocrinopathy candidiasis ectodermal dystrophy protein; Short=APECED protein; taxon_id:9606 Homo sapiens
1014	2049	O43592	22.25	1	1	0	N	109964	RecName: Full=Exportin-T; AltName: Full=Exportin(tRNA); AltName: Full=tRNA exportin; taxon_id:9606 Homo sapiens
1024	2471	P11498	22.25	0	1	0	N	129634	RecName: Full=Pyruvate carboxylase mitochondrial; EC=6.4.1.1; AltName: Full=Pyruvic carboxylase; Short=PCB; Flags: Precursor; taxon_id:9606 Homo sapiens
510	1274	Q92508	22.21	0	1	0	N	286787	RecName: Full=Piezo-type mechanosensitive ion channel component 1; AltName: Full=Membrane protein induced by beta-amyloid treatment; Short=Mib; AltName: Full=Protein FAM38A; taxon_id:9606 Homo sapiens
547	861	Q9UQ05	22.21	1	1	0	N	111693	RecName: Full=Potassium voltage-gated channel subfamily H member 4; AltName: Full=Brain-specific eag-like channel 2; Short=BEC2; AltName: Full=Ether-a-go-go-like potassium channel 1; Short=ELK channel 1; Short=ELK1; AltName: Full=Voltage-gated pot...
548	971	Q9ULB1	22.21	0	1	0	N	161882	RecName: Full=Neurexin-1; AltName: Full=Neurexin I-alpha; AltName: Full=Neurexin-1-alpha; Flags: Precursor; taxon_id:9606 Homo sapiens
4228	710	P22748	22.18	3	1	1	N	35032	RecName: Full=Carbonic anhydrase 4; EC=4.2.1.1; AltName: Full=Carbonate dehydratase IV; AltName: Full=Carbonic anhydrase IV; Short=CA-IV; Flags: Precursor; taxon_id:9606 Homo sapiens
783	2354	P12883	22.04	1	2	1	N	223095	RecName: Full=Myosin-7; AltName: Full=Myosin heavy chain 7; AltName: Full=Myosin heavy chain slow isoform; Short=MyHC-slow; AltName: Full=Myosin heavy chain cardiac muscle beta isoform; Short=MyHC-beta; taxon_id:9606 Homo sapiens
1501	3539	Q8IWJ2	22.04	1	2	0	N	195908	RecName: Full=GRIP and coiled-coil domain-containing protein 2; AltName: Full=185 kDa Golgi coiled-coil protein; Short=GCC185; AltName: Full=CLL-associated antigen KW-11; AltName: Full=CTCL tumor antigen se1-1; AltName: Full=Ran-binding protein 2-...
431	1857	Q8IXH8	22.01	1	1	0	N	95278	RecName: Full=Cadherin-like protein 26; AltName: Full=Cadherin-like protein VR20; Flags: Precursor; taxon_id:9606 Homo sapiens
533	1255	Q15742	22.01	1	1	0	N	56594	RecName: Full=NGFI-A-binding protein 2; AltName: Full=EGR-1-binding protein 2; AltName: Full=Melanoma-associated delayed early response protein; Short=Protein MADER; taxon_id:9606 Homo sapiens
540	5689	Q9H6A9	22.01	0	1	0	N	222037	RecName: Full=Pecanex-like protein 3; taxon_id:9606 Homo sapiens
870	890	Q9UHW9	21.95	1	1	1	N	127617	RecName: Full=Solute carrier family 12 member 6; AltName: Full=Electroneutral potassium-chloride cotransporter 3; AltName: Full=K-Cl cotransporter 3; taxon_id:9606 Homo sapiens
864	736	Q13163	21.6	3	1	1	N	50112	RecName: Full=Dual specificity mitogen-activated protein kinase kinase 5; Short=MAP kinase kinase 5; Short=MAPKK 5; EC=2.7.12.2; AltName: Full=MAPK/ERK kinase 5; Short=MEK 5; taxon_id:9606 Homo sapiens
334	1018	O43432	21.59	0	1	0	N	176651	RecName: Full=Eukaryotic translation initiation factor 4 gamma 3; Short=eIF-4-gamma 3; Short=eIF-4G 3; Short=eIF4G 3; AltName: Full=eIF-4-gamma II; Short=eIF4GII; taxon_id:9606 Homo sapiens
318	2659	O14559	21.55	0	1	0	N	137213	RecName: Full=Rho GTPase-activating protein 33; AltName: Full=Rho-type GTPase-activating protein 33; AltName: Full=Sorting nexin-26; AltName: Full=Tc10/CDC42 GTPase-activating protein; taxon_id:9606 Homo sapiens
356	2776	Q2NKX8	21.55	0	1	0	N	141103	RecName: Full=DNA excision repair protein ERCC-6-like; EC=3.6.4.12; AltName: Full=ATP-dependent helicase ERCC6-like; AltName: Full=PLK1-interacting checkpoint helicase; AltName: Full=Tumor antigen BJ-HCC-15; taxon_id:9606 Homo sapiens
359	4500	Q6UVK1	21.55	0	1	0	N	250534	RecName: Full=Chondroitin sulfate proteoglycan 4; AltName: Full=Chondroitin sulfate proteoglycan NG2; AltName: Full=Melanoma chondroitin sulfate proteoglycan; AltName: Full=Melanoma-associated chondroitin sulfate proteoglycan; Flags: Precursor; ta...
360	5104	Q9Y566	21.55	0	1	0	N	224956	RecName: Full=SH3 and multiple ankyrin repeat domains protein 1; Short=Shank1; AltName: Full=Somatostatin receptor-interacting protein; Short=SSTR-interacting protein; Short=SSTRIP; taxon_id:9606 Homo sapiens
363	1268	Q9H1Z4	21.55	1	1	0	N	53696	RecName: Full=WD repeat-containing protein 13; taxon_id:9606 Homo sapiens
375	6890	Q9HCE0	21.55	0	1	0	N	292479	RecName: Full=Ectopic P granules protein 5 homolog; taxon_id:9606 Homo sapiens
1442	1452	Q8N6Q8	21.43	1	1	0	N	68213	RecName: Full=Methyltransferase-like protein 25; EC=2.1.1.-; taxon_id:9606 Homo sapiens
1510	3609	Q96JM4	21.43	0	1	0	N	199299	RecName: Full=Leucine-rich repeat and IQ domain-containing protein 1; taxon_id:9606 Homo sapiens
1606	1264	Q9BVS5	21.43	1	1	0	N	52965	RecName: Full=tRNA (adenine(58)-N(1))-methyltransferase mitochondrial; EC=2.1.1.220; Flags: Precursor; taxon_id:9606 Homo sapiens
1639	1959	P45974	21.43	1	1	0	N	95786	RecName: Full=Ubiquitin carboxyl-terminal hydrolase 5; EC=3.4.19.12; AltName: Full=Deubiquitinating enzyme 5; AltName: Full=Isopeptidase T; AltName: Full=Ubiquitin thioesterase 5; AltName: Full=Ubiquitin-specific-processing protease 5; taxon_id:96...
1752	5130	Q14008	21.43	0	1	0	N	225493	RecName: Full=Cytoskeleton-associated protein 5; AltName: Full=Colonic and hepatic tumor overexpressed gene protein; Short=Ch-TOG; taxon_id:9606 Homo sapiens
1792	8237	P13611	21.43	0	1	0	N	372821	RecName: Full=Versican core protein; AltName: Full=Chondroitin sulfate proteoglycan core protein 2; Short=Chondroitin sulfate proteoglycan 2; AltName: Full=Glial hyaluronate-binding protein; Short=GHAP; AltName: Full=Large fibroblast proteoglycan;...
565	491	Q702N8	21.4	1	2	2	N	198559	RecName: Full=Xin actin-binding repeat-containing protein 1; AltName: Full=Cardiomyopathy-associated protein 1; taxon_id:9606 Homo sapiens
2480	1070	Q5BKX5	21.34	1	1	0	N	37779	RecName: Full=UPF0692 protein C19orf54; taxon_id:9606 Homo sapiens
1532	4014	P15822	21.21	0	1	0	N	296863	RecName: Full=Zinc finger protein 40; AltName: Full=Cirhin interaction protein; Short=CIRIP; AltName: Full=Gate keeper of apoptosis-activating protein; Short=GAAP; AltName: Full=Human immunodeficiency virus type I enhancer-binding protein 1; Short...
1630	1793	Q96CN4	21.21	1	1	0	N	91376	RecName: Full=EVI5-like protein; AltName: Full=Ecotropic viral integration site 5-like protein; taxon_id:9606 Homo sapiens
1636	1890	Q9UBL0	21.21	1	1	0	N	89196	RecName: Full=cAMP-regulated phosphoprotein 21; Short=ARPP-21; AltName: Full=Thymocyte cAMP-regulated phosphoprotein; taxon_id:9606 Homo sapiens
1816	1068	Q14CS0	21.21	2	1	0	N	37077	RecName: Full=UBX domain-containing protein 2B; AltName: Full=NSFL1 cofactor p37; AltName: Full=p97 cofactor p37; taxon_id:9606 Homo sapiens
1829	1506	Q96AE4	21.21	1	1	0	N	67560	RecName: Full=Far upstream element-binding protein 1; Short=FBP; Short=FUSE-binding protein 1; AltName: Full=DNA helicase V; Short=hDH V; taxon_id:9606 Homo sapiens
1846	1927	Q9BUJ2	21.21	1	1	0	N	95739	RecName: Full=Heterogeneous nuclear ribonucleoprotein U-like protein 1; AltName: Full=Adenovirus early region 1B-associated protein 5; AltName: Full=E1B-55 kDa-associated protein 5; Short=E1B-AP5; taxon_id:9606 Homo sapiens
1879	2797	Q96MR6	21.21	0	1	0	N	144961	RecName: Full=WD repeat-containing protein 65; taxon_id:9606 Homo sapiens
1455	1796	Q9UKQ2	21.18	1	1	0	N	87148	RecName: Full=Disintegrin and metalloproteinase domain-containing protein 28; Short=ADAM 28; EC=3.4.24.-; AltName: Full=Epididymal metalloproteinase-like disintegrin-like and cysteine-rich protein II; Short=eMDC II; AltName: Full=Metalloproteina...
1601	1206	Q15118	21.18	1	1	0	N	49244	RecName: Full=[Pyruvate dehydrogenase [lipoamide]] kinase isozyme 1 mitochondrial; EC=2.7.11.2; AltName: Full=Pyruvate dehydrogenase kinase isoform 1; Short=PDH kinase 1; Flags: Precursor; taxon_id:9606 Homo sapiens
2077	745	A7KAX9	21.09	1	1	1	Y	230527	RecName: Full=Rho GTPase-activating protein 32; AltName: Full=Brain-specific Rho GTPase-activating protein; AltName: Full=GAB-associated Cdc42/Rac GTPase-activating protein; AltName: Full=GC-GAP; AltName: Full=GTPase regulator interacting with Trk...
1054	4389	Q4LDE5	21.08	0	1	0	N	390171	RecName: Full=Sushi von Willebrand factor type A EGF and pentraxin domain-containing protein 1; AltName: Full=CCP module-containing protein 22; AltName: Full=Polydom; AltName: Full=Selectin-like osteoblast-derived protein; Short=SEL-OB; AltName:...
1590	975	Q49AM1	21.08	1	1	0	N	44414	RecName: Full=mTERF domain-containing protein 3 mitochondrial; AltName: Full=Mitochondrial transcription termination factor 2; Short=mTERF2; Short=mTERFL; AltName: Full=Mitochondrial transcription termination factor-like protein; Flags: Precursor...
1715	3677	Q8N9V7	21.08	0	1	0	N	190926	RecName: Full=Testis- and ovary-specific PAZ domain-containing protein 1; taxon_id:9606 Homo sapiens
2122	1901	Q13443	21.08	1	1	0	N	90556	RecName: Full=Disintegrin and metalloproteinase domain-containing protein 9; Short=ADAM 9; EC=3.4.24.-; AltName: Full=Cellular disintegrin-related protein; AltName: Full=Meltrin-gamma; AltName: Full=Metalloprotease/disintegrin/cysteine-rich protei...
2137	2278	Q9C0D4	21.08	0	1	0	N	119531	RecName: Full=Zinc finger protein 518B; taxon_id:9606 Homo sapiens
2171	2823	Q6WKZ4	21.08	0	1	0	N	137167	RecName: Full=Rab11 family-interacting protein 1; Short=Rab11-FIP1; AltName: Full=Rab-coupling protein; taxon_id:9606 Homo sapiens
2507	1635	Q6P3R8	21.08	1	1	0	N	81446	RecName: Full=Serine/threonine-protein kinase Nek5; EC=2.7.11.1; AltName: Full=Never in mitosis A-related kinase 5; Short=NimA-related protein kinase 5; taxon_id:9606 Homo sapiens
2510	1699	Q9NV66	21.08	1	1	0	N	83702	RecName: Full=tRNA wybutosine-synthesizing protein 1 homolog; AltName: Full=Radical S-adenosyl methionine and flavodoxin domain-containing protein 1; AltName: Full=tRNA-yW-synthesizing protein; taxon_id:9606 Homo sapiens
3092	767	Q14112	21	1	1	1	N	151254	RecName: Full=Nidogen-2; Short=NID-2; AltName: Full=Osteonidogen; Flags: Precursor; taxon_id:9606 Homo sapiens
2464	778	Q86TJ2	20.85	2	1	1	N	48470	RecName: Full=Transcriptional adapter 2-beta; AltName: Full=ADA2-like protein beta; Short=ADA2-beta; taxon_id:9606 Homo sapiens
1851	2047	Q9P2G4	20.84	1	1	0	N	100345	RecName: Full=Microtubule-associated protein 10; AltName: Full=Microtubule regulator of 120 KDa; taxon_id:9606 Homo sapiens
1483	2940	P54296	20.84	0	1	0	N	164896	RecName: Full=Myomesin-2; AltName: Full=165 kDa connectin-associated protein; AltName: Full=165 kDa titin-associated protein; AltName: Full=M-protein; AltName: Full=Myomesin family member 2; taxon_id:9606 Homo sapiens
2234	3519	P26358	20.84	0	1	0	N	183164	RecName: Full=DNA (cytosine-5)-methyltransferase 1; Short=Dnmt1; EC=2.1.1.37; AltName: Full=CXXC-type zinc finger protein 9; AltName: Full=DNA methyltransferase HsaI; Short=DNA MTase HsaI; Short=M.HsaI; AltName: Full=MCMT; taxon_id:9606 Homo sapie...
3079	669	O60566	20.84	2	2	2	Y	119545	RecName: Full=Mitotic checkpoint serine/threonine-protein kinase BUB1 beta; EC=2.7.11.1; AltName: Full=MAD3/BUB1-related protein kinase; Short=hBUBR1; AltName: Full=Mitotic checkpoint kinase MAD3L; AltName: Full=Protein SSK1; taxon_id:9606 Homo sa...
1859	2320	Q6PKG0	20.82	0	1	0	N	123510	RecName: Full=La-related protein 1; AltName: Full=La ribonucleoprotein domain family member 1; taxon_id:9606 Homo sapiens
3041	5716	P42356	20.82	0	1	0	N	231317	RecName: Full=Phosphatidylinositol 4-kinase alpha; Short=PI4-kinase alpha; Short=PI4K-alpha; Short=PtdIns-4-kinase alpha; EC=2.7.1.67; taxon_id:9606 Homo sapiens
3137	1667	Q9Y426	20.82	1	1	0	N	75533	RecName: Full=C2 domain-containing protein 2; Flags: Precursor; taxon_id:9606 Homo sapiens
3140	1710	Q8NE18	20.82	1	1	0	N	81040	RecName: Full=Putative methyltransferase NSUN7; EC=2.1.1.-; AltName: Full=NOL1/NOP2/Sun domain family member 7; taxon_id:9606 Homo sapiens
3169	2030	Q9HBA0	20.82	1	1	0	N	98281	RecName: Full=Transient receptor potential cation channel subfamily V member 4; Short=TrpV4; AltName: Full=Osm-9-like TRP channel 4; Short=OTRPC4; AltName: Full=Transient receptor potential protein 12; Short=TRP12; AltName: Full=Vanilloid receptor...
3174	2086	P40189	20.82	1	1	0	N	103537	RecName: Full=Interleukin-6 receptor subunit beta; Short=IL-6 receptor subunit beta; Short=IL-6R subunit beta; Short=IL-6R-beta; Short=IL-6RB; AltName: Full=CDw130; AltName: Full=Interleukin-6 signal transducer; AltName: Full=Membrane glycoprotein...
776	805	Q5VU65	20.74	0	1	1	N	210603	RecName: Full=Nuclear pore membrane glycoprotein 210-like; AltName: Full=Nucleoporin 210 kDa-like; AltName: Full=Nucleoporin Nup210-like; Flags: Precursor; taxon_id:9606 Homo sapiens
705	4194	Q6KC79	20.74	0	1	0	N	316051	RecName: Full=Nipped-B-like protein; AltName: Full=Delangin; AltName: Full=SCC2 homolog; taxon_id:9606 Homo sapiens
751	2484	Q8NEN9	20.74	0	1	0	N	128563	RecName: Full=PDZ domain-containing protein 8; AltName: Full=Sarcoma antigen NY-SAR-84/NY-SAR-104; taxon_id:9606 Homo sapiens
752	2492	A3KMH1	20.74	1	2	1	N	214823	RecName: Full=von Willebrand factor A domain-containing protein 8; Flags: Precursor; taxon_id:9606 Homo sapiens
765	5561	Q9H254	20.74	0	1	0	N	288984	RecName: Full=Spectrin beta chain non-erythrocytic 4; AltName: Full=Beta-IV spectrin; AltName: Full=Spectrin non-erythroid beta chain 3; taxon_id:9606 Homo sapiens
824	2404	Q9HBR0	20.74	0	1	0	N	119762	RecName: Full=Putative sodium-coupled neutral amino acid transporter 10; taxon_id:9606 Homo sapiens
835	3324	Q08378	20.74	0	1	0	N	167354	RecName: Full=Golgin subfamily A member 3; AltName: Full=Golgi complex-associated protein of 170 kDa; Short=GCP170; AltName: Full=Golgin-160; taxon_id:9606 Homo sapiens
885	1995	Q99959	20.74	1	1	0	N	97415	RecName: Full=Plakophilin-2; taxon_id:9606 Homo sapiens
890	2335	Q66K74	20.74	0	1	0	N	112211	RecName: Full=Microtubule-associated protein 1S; Short=MAP-1S; AltName: Full=BPY2-interacting protein 1; AltName: Full=Microtubule-associated protein 8; AltName: Full=Variable charge Y chromosome 2-interacting protein 1; Short=VCY2-interacting pro...
942	1642	P42898	20.74	1	1	0	N	74597	RecName: Full=Methylenetetrahydrofolate reductase; EC=1.5.1.20; taxon_id:9606 Homo sapiens
945	1723	Q8IXQ6	20.74	1	1	0	N	96343	RecName: Full=Poly [ADP-ribose] polymerase 9; Short=PARP-9; EC=2.4.2.30; AltName: Full=ADP-ribosyltransferase diphtheria toxin-like 9; Short=ARTD9; AltName: Full=B aggressive lymphoma protein; taxon_id:9606 Homo sapiens
949	1986	Q9Y4R8	20.74	1	1	0	N	91747	RecName: Full=Telomere length regulation protein TEL2 homolog; AltName: Full=Protein clk-2 homolog; Short=hCLK2; taxon_id:9606 Homo sapiens
154	818	Q12802	20.68	0	1	1	N	307550	RecName: Full=A-kinase anchor protein 13; Short=AKAP-13; AltName: Full=AKAP-Lbc; AltName: Full=Breast cancer nuclear receptor-binding auxiliary protein; AltName: Full=Guanine nucleotide exchange factor Lbc; AltName: Full=Human thyroid-anchoring pr...
2080	772	Q99102	20.6	0	1	1	N	231516	RecName: Full=Mucin-4; Short=MUC-4; AltName: Full=Ascites sialoglycoprotein; Short=ASGP; AltName: Full=Pancreatic adenocarcinoma mucin; AltName: Full=Testis mucin; AltName: Full=Tracheobronchial mucin; Contains: RecName: Full=Mucin-4 alpha chain; ...
1813	965	Q9UJX5	20.37	1	1	0	N	92116	RecName: Full=Anaphase-promoting complex subunit 4; Short=APC4; AltName: Full=Cyclosome subunit 4; taxon_id:9606 Homo sapiens
777	810	Q4KWH8	20.3	0	1	1	N	189222	RecName: Full=1-phosphatidylinositol 4 5-bisphosphate phosphodiesterase eta-1; EC=3.1.4.11; AltName: Full=Phosphoinositide phospholipase C-eta-1; AltName: Full=Phospholipase C-eta-1; Short=PLC-eta-1; AltName: Full=Phospholipase C-like protein 3; S...
196	820	Q96M19	20.29	4	1	1	N	18185	RecName: Full=Transmembrane protein LINC00477; taxon_id:9606 Homo sapiens
4229	815	Q96E14	20.27	7	1	1	N	15865	RecName: Full=RecQ-mediated genome instability protein 2; Short=hRMI2; AltName: Full=BLM-associated protein of 18 kDa; Short=BLAP18; taxon_id:9606 Homo sapiens
1318	1808	O95202	20.22	1	1	0	N	83354	RecName: Full=LETM1 and EF-hand domain-containing protein 1 mitochondrial; AltName: Full=Leucine zipper-EF-hand-containing transmembrane protein 1; Flags: Precursor; taxon_id:9606 Homo sapiens
1844	1916	Q9UID3	20.22	1	1	0	N	86042	RecName: Full=Vacuolar protein sorting-associated protein 51 homolog; AltName: Full=Another new gene 2 protein; AltName: Full=Protein fat-free homolog; taxon_id:9606 Homo sapiens
2039	5680	Q8IWI9	20.22	0	1	0	N	331836	RecName: Full=MAX gene-associated protein; AltName: Full=MAX dimerization protein 5; taxon_id:9606 Homo sapiens
2100	1396	Q8IZW8	20.22	2	2	0	N	76764	RecName: Full=Tensin-4; AltName: Full=C-terminal tensin-like protein; Flags: Precursor; taxon_id:9606 Homo sapiens
2124	1931	P22735	20.22	1	1	0	N	89787	RecName: Full=Protein-glutamine gamma-glutamyltransferase K; EC=2.3.2.13; AltName: Full=Epidermal TGase; AltName: Full=Transglutaminase K; Short=TG(K); Short=TGK; Short=TGase K; AltName: Full=Transglutaminase-1; Short=TGase-1; taxon_id:9606 Homo s...
2478	1061	Q9UKU7	20.22	2	2	0	N	45070	RecName: Full=Isobutyryl-CoA dehydrogenase mitochondrial; EC=1.3.99.-; AltName: Full=Activator-recruited cofactor 42 kDa component; Short=ARC42; AltName: Full=Acyl-CoA dehydrogenase family member 8; Short=ACAD-8; Flags: Precursor; taxon_id:9606 H...
2487	1146	Q3SXM5	20.22	2	1	0	N	37002	RecName: Full=Inactive hydroxysteroid dehydrogenase-like protein 1; taxon_id:9606 Homo sapiens
2501	1491	Q8N4V2	20.22	1	1	0	N	60769	RecName: Full=Synaptic vesicle 2-related protein; Short=SV2-related protein; taxon_id:9606 Homo sapiens
2534	1960	Q8IW93	20.22	1	1	0	N	89197	RecName: Full=Rho guanine nucleotide exchange factor 19; AltName: Full=Ephexin-2; taxon_id:9606 Homo sapiens
2541	2076	Q5H9R7	20.22	1	1	0	N	97669	RecName: Full=Serine/threonine-protein phosphatase 6 regulatory subunit 3; AltName: Full=SAPS domain family member 3; AltName: Full=Sporulation-induced transcript 4-associated protein SAPL; taxon_id:9606 Homo sapiens
2560	2386	Q9Y4D1	20.22	0	1	0	N	123473	RecName: Full=Disheveled-associated activator of morphogenesis 1; taxon_id:9606 Homo sapiens
2714	4061	O94822	20.22	0	1	0	N	200550	RecName: Full=E3 ubiquitin-protein ligase listerin; EC=6.3.2.-; AltName: Full=RING finger protein 160; AltName: Full=Zinc finger protein 294; taxon_id:9606 Homo sapiens
2084	837	A8K855	20.09	1	1	1	N	71981	RecName: Full=EF-hand calcium-binding domain-containing protein 7; taxon_id:9606 Homo sapiens
3108	1041	Q8IVF7	20.05	1	1	0	N	117213	RecName: Full=Formin-like protein 3; AltName: Full=Formin homology 2 domain-containing protein 3; AltName: Full=WW domain-binding protein 3; Short=WBP-3; taxon_id:9606 Homo sapiens
1236	2967	Q14203	20.03	0	1	0	N	141694	RecName: Full=Dynactin subunit 1; AltName: Full=150 kDa dynein-associated polypeptide; AltName: Full=DAP-150; Short=DP-150; AltName: Full=p135; AltName: Full=p150-glued; taxon_id:9606 Homo sapiens
1441	1408	Q9ULJ1	20.03	2	2	0	N	73729	RecName: Full=Outer dense fiber protein 2-like; taxon_id:9606 Homo sapiens
1602	1217	Q9P2M1	20.03	1	1	0	N	39780	RecName: Full=LRP2-binding protein; AltName: Full=Megalin-binding protein; Short=MegBP; taxon_id:9606 Homo sapiens
1614	1440	Q16851	20.03	1	1	0	N	56940	RecName: Full=UTP--glucose-1-phosphate uridylyltransferase; EC=2.7.7.9; AltName: Full=UDP-glucose pyrophosphorylase; Short=UDPGP; Short=UGPase; taxon_id:9606 Homo sapiens
1622	1580	Q14683	20.03	1	3	1	Y	143233	RecName: Full=Structural maintenance of chromosomes protein 1A; Short=SMC protein 1A; Short=SMC-1-alpha; Short=SMC-1A; AltName: Full=Sb1.8; taxon_id:9606 Homo sapiens
1623	1585	Q8IWZ5	20.03	1	2	0	N	82745	RecName: Full=Tripartite motif-containing protein 42; taxon_id:9606 Homo sapiens
1815	839	Q9Y581	20.03	2	1	0	N	24860	RecName: Full=Insulin-like peptide INSL6; Short=Insulin-like peptide 6; AltName: Full=Relaxin/insulin-like factor 1; Contains: RecName: Full=Insulin-like peptide INSL6 B chain; Contains: RecName: Full=Insulin-like peptide INSL6 A chain; Flags: Pre...
1826	1496	A6NJT0	20.03	1	1	0	N	53690	RecName: Full=Homeobox protein unc-4 homolog; AltName: Full=Homeobox protein Uncx4.1; taxon_id:9606 Homo sapiens
1828	1517	P22307	20.03	1	1	0	N	58994	RecName: Full=Non-specific lipid-transfer protein; Short=NSL-TP; EC=2.3.1.176; AltName: Full=Propanoyl-CoA C-acyltransferase; AltName: Full=SCP-chi; AltName: Full=SCPX; AltName: Full=Sterol carrier protein 2; Short=SCP-2; AltName: Full=Sterol carr...
1831	1590	Q8IVW4	20.03	1	1	0	N	67514	RecName: Full=Cyclin-dependent kinase-like 3; EC=2.7.11.22; AltName: Full=Serine/threonine-protein kinase NKIAMRE; taxon_id:9606 Homo sapiens
1836	1708	P02545	20.03	1	1	0	N	74140	RecName: Full=Prelamin-A/C; Contains: RecName: Full=Lamin-A/C; AltName: Full=70 kDa lamin; AltName: Full=Renal carcinoma antigen NY-REN-32; Flags: Precursor; taxon_id:9606 Homo sapiens
1855	2143	Q6ZXV5	20.03	1	1	0	N	104009	RecName: Full=Transmembrane and TPR repeat-containing protein 3; AltName: Full=Protein SMILE; taxon_id:9606 Homo sapiens
1865	2518	Q01538	20.03	0	1	0	N	122329	RecName: Full=Myelin transcription factor 1; Short=MyT1; AltName: Full=Myelin transcription factor I; Short=MyTI; AltName: Full=PLPB1; AltName: Full=Proteolipid protein-binding protein; taxon_id:9606 Homo sapiens
1875	2718	O94812	20.03	0	1	0	N	131901	RecName: Full=BAI1-associated protein 3; Short=BAP3; taxon_id:9606 Homo sapiens
1896	3212	B1AJZ9	20.03	0	1	0	N	161903	RecName: Full=Forkhead-associated domain-containing protein 1; Short=FHA domain-containing protein 1; taxon_id:9606 Homo sapiens
2014	2705	Q96RT7	20.03	0	1	0	N	200496	RecName: Full=Gamma-tubulin complex component 6; Short=GCP-6; taxon_id:9606 Homo sapiens
2059	5959	O15078	20.03	0	1	0	N	290384	RecName: Full=Centrosomal protein of 290 kDa; Short=Cep290; AltName: Full=Bardet-Biedl syndrome 14 protein; AltName: Full=Cancer/testis antigen 87; Short=CT87; AltName: Full=Nephrocystin-6; AltName: Full=Tumor antigen se2-2; taxon_id:9606 Homo sap...
2060	8705	Q7Z407	20.03	0	1	0	N	406001	RecName: Full=CUB and sushi domain-containing protein 3; AltName: Full=CUB and sushi multiple domains protein 3; taxon_id:9606 Homo sapiens
869	812	Q9H347	20.01	1	1	0	N	70841	RecName: Full=Ubiquilin-3; taxon_id:9606 Homo sapiens
