# Supplementary material for: Identification of distinct circulating exosomes in Parkinson's disease
Source: Ann Clin Transl Neurol. 2015 Feb 6;2(4):353–61. doi: 10.1002/acn3.175 (PMC4402081; doi:10.1002/acn3.175)
Supplement: Table S2. — List of proteins that were significantly up- or downregulated in PD-derived microvesicles compared to age-matched healthy controls. [file acn30002-0353-sd2.xlsx]

## Sheet: Table S2
	Supplementary Table 2: Proteins with different abundance levels in serum microvesicles derived from PD vs control subjects identified by tandem mass spectrometry
Accession	Peptide count	Peptides used for quantitation	Confidence score	Anova (p)	Max fold change	Highest mean condition	Lowest mean condition	Description
Q15058	2	2	28.58	8.06172e-07	2.30138	PD	NC	RecName: Full=Kinesin-like protein KIF14; taxon_id:9606 Homo sapiens
;I6L899;O15479;O43592;O60861;O75762;P08729;P11498;P12821;P17031;P29475;Q01668;Q06278;Q13936;Q14166;Q14517;Q14527;Q15027;Q15118;Q16512;Q5JTZ9;Q5VT52;Q6P1K8;Q6ZS81;Q7Z4L5;Q8IWX7;Q8N5C6;Q8N9V7;Q8NFR7;Q96JB1;Q96RP9;Q9BXL7;Q9H1Z4;Q9NQX4;Q9NV66;Q9UDT6;Q9ULD8;Q9UPA5;Q9UPU7;Q9Y566	249	120	4195.52	1.97407e-06	1.38548	PD	NC
P07478	7	7	380.17	7.60312e-06	2.75465	PD	NC	RecName: Full=Trypsin-2; EC=3.4.21.4; AltName: Full=Anionic trypsinogen; AltName: Full=Serine protease 2; AltName: Full=Trypsin II; Flags: Precursor; taxon_id:9606 Homo sapiens
P48741	3	1	89.37	2.34899e-05	2.93724	PD	NC	RecName: Full=Putative heat shock 70 kDa protein 7; AltName: Full=Heat shock 70 kDa protein B; taxon_id:9606 Homo sapiens
P04406	2	2	65.67	2.7412e-05	2.42487	PD	NC	RecName: Full=Glyceraldehyde-3-phosphate dehydrogenase; Short=GAPDH; EC=1.2.1.12; AltName: Full=Peptidyl-cysteine S-nitrosylase GAPDH; EC=2.6.99.-; taxon_id:9606 Homo sapiens
Q5THJ4;Q8WU76;Q9Y5K6	3	1	53.2	4.06491e-05	12.2518	PD	NC	RecName: Full=Vacuolar protein sorting-associated protein 13D; taxon_id:9606 Homo sapiens
P62873	4	2	105.45	5.58091e-05	2.36456	PD	NC	RecName: Full=Guanine nucleotide-binding protein G(I)/G(S)/G(T) subunit beta-1; AltName: Full=Transducin beta chain 1; taxon_id:9606 Homo sapiens
P08123	4	3	71.61	6.08084e-05	3.02839	PD	NC	RecName: Full=Collagen alpha-2(I) chain; AltName: Full=Alpha-2 type I collagen; Flags: Precursor; taxon_id:9606 Homo sapiens
P04003;Q96AE4;Q96CN4	129	120	6613.33	0.000110004	1.51589	NC	PD	RecName: Full=C4b-binding protein alpha chain; Short=C4bp; AltName: Full=Proline-rich protein; Short=PRP; Flags: Precursor; taxon_id:9606 Homo sapiens
P04431	3	2	44.67	0.000178464	2.4913	NC	PD	RecName: Full=Ig kappa chain V-I region Walker; Flags: Precursor; taxon_id:9606 Homo sapiens
P04839	3	3	107.35	0.000215261	2.168	PD	NC	RecName: Full=Cytochrome b-245 heavy chain; EC=1.-.-.-; AltName: Full=CGD91-phox; AltName: Full=Cytochrome b(558) subunit beta; Short=Cytochrome b558 subunit beta; AltName: Full=Heme-binding membrane glycoprotein gp91phox; AltName: Full=NADPH oxid...
P07225;O15015;P35900;Q8IVF5;Q8IZF6	45	43	2226.02	0.000394543	1.3602	NC	PD	RecName: Full=Vitamin K-dependent protein S; Flags: Precursor; taxon_id:9606 Homo sapiens
P01621	18	8	437.24	0.000406437	2.39859	PD	NC	RecName: Full=Ig kappa chain V-III region NG9; Flags: Precursor; Fragment; taxon_id:9606 Homo sapiens
P62987	7	7	266.92	0.000415478	1.82423	PD	NC	RecName: Full=Ubiquitin-60S ribosomal protein L40; AltName: Full=CEP52; AltName: Full=Ubiquitin A-52 residue ribosomal protein fusion product 1; Contains: RecName: Full=Ubiquitin; Contains: RecName: Full=60S ribosomal protein L40; Flags: Precursor...
P60709	26	23	1062.18	0.00055141	1.88015	PD	NC	RecName: Full=Actin, cytoplasmic 1; AltName: Full=Beta-actin; Contains: RecName: Full=Actin, cytoplasmic 1, N-terminally processed; taxon_id:9606 Homo sapiens
P06702	2	2	98.66	0.000767908	2.20876	PD	NC	RecName: Full=Protein S100-A9; AltName: Full=Calgranulin-B; AltName: Full=Calprotectin L1H subunit; AltName: Full=Leukocyte L1 complex heavy chain; AltName: Full=Migration inhibitory factor-related protein 14; Short=MRP-14; Short=p14; AltName: Ful...
Q8WZ42	108	70	2778.06	0.00108722	1.62454	PD	NC	RecName: Full=Titin; EC=2.7.11.1; AltName: Full=Connectin; AltName: Full=Rhabdomyosarcoma antigen MU-RMS-40.14; taxon_id:9606 Homo sapiens
Q702N8	2	1	35.45	0.00118028	12.852	PD	NC	RecName: Full=Xin actin-binding repeat-containing protein 1; AltName: Full=Cardiomyopathy-associated protein 1; taxon_id:9606 Homo sapiens
O43897	2	1	40.27	0.00121351	4.57037	PD	NC	RecName: Full=Tolloid-like protein 1; EC=3.4.24.-; Flags: Precursor; taxon_id:9606 Homo sapiens
P02746	40	36	1957.51	0.00127897	1.32274	PD	NC	RecName: Full=Complement C1q subcomponent subunit B; Flags: Precursor; taxon_id:9606 Homo sapiens
P20851	12	12	605.28	0.00129239	1.5183	NC	PD	RecName: Full=C4b-binding protein beta chain; Flags: Precursor; taxon_id:9606 Homo sapiens
P0C0L4	6	6	365.67	0.00145185	1.67543	NC	PD	RecName: Full=Complement C4-A; AltName: Full=Acidic complement C4; AltName: Full=C3 and PZP-like alpha-2-macroglobulin domain-containing protein 2; Contains: RecName: Full=Complement C4 beta chain; Contains: RecName: Full=Complement C4-A alpha cha...
Q8IZJ3	2	1	40.96	0.00217235	2.87711	NC	PD	RecName: Full=C3 and PZP-like alpha-2-macroglobulin domain-containing protein 8; Flags: Precursor; taxon_id:9606 Homo sapiens
P13501	3	2	109.77	0.00234566	2.5949	PD	NC	RecName: Full=C-C motif chemokine 5; AltName: Full=EoCP; AltName: Full=Eosinophil chemotactic cytokine; AltName: Full=SIS-delta; AltName: Full=Small-inducible cytokine A5; AltName: Full=T cell-specific protein P228; Short=TCP228; AltName: Full=T-c...
Q5T4S7	2	1	32.78	0.00250462	398.359	PD	NC	RecName: Full=E3 ubiquitin-protein ligase UBR4; EC=6.3.2.-; AltName: Full=600 kDa retinoblastoma protein-associated factor; AltName: Full=N-recognin-4; AltName: Full=Retinoblastoma-associated factor of 600 kDa; Short=RBAF600; Short=p600; AltName: ...
P01763	5	3	154.26	0.00285504	5.66284	PD	NC	RecName: Full=Ig heavy chain V-III region WEA; taxon_id:9606 Homo sapiens
P01023	335	310	17657.6	0.00292163	1.98732	NC	PD	RecName: Full=Alpha-2-macroglobulin; Short=Alpha-2-M; AltName: Full=C3 and PZP-like alpha-2-macroglobulin domain-containing protein 5; Flags: Precursor; taxon_id:9606 Homo sapiens
P02745	26	25	1126.79	0.00336571	1.32349	PD	NC	RecName: Full=Complement C1q subcomponent subunit A; Flags: Precursor; taxon_id:9606 Homo sapiens
P00734	35	35	1531.14	0.00337578	1.57986	NC	PD	RecName: Full=Prothrombin; EC=3.4.21.5; AltName: Full=Coagulation factor II; Contains: RecName: Full=Activation peptide fragment 1; Contains: RecName: Full=Activation peptide fragment 2; Contains: RecName: Full=Thrombin light chain; Contains: RecN...
P00450	12	12	448.97	0.00410009	1.6655	NC	PD	RecName: Full=Ceruloplasmin; EC=1.16.3.1; AltName: Full=Ferroxidase; Flags: Precursor; taxon_id:9606 Homo sapiens
P01616	3	3	204.69	0.00440835	2.16595	PD	NC	RecName: Full=Ig kappa chain V-II region MIL; taxon_id:9606 Homo sapiens
P01620	2	2	56.82	0.00527713	1.61854	NC	PD	RecName: Full=Ig kappa chain V-III region SIE; taxon_id:9606 Homo sapiens
P0C0L5;O75592;Q9UQ84	202	188	10183.3	0.00607358	1.38964	NC	PD	RecName: Full=Complement C4-B; AltName: Full=Basic complement C4; AltName: Full=C3 and PZP-like alpha-2-macroglobulin domain-containing protein 3; Contains: RecName: Full=Complement C4 beta chain; Contains: RecName: Full=Complement C4-B alpha chai...
Q9C0D6	2	1	40.67	0.00637365	Infinity	PD	NC	RecName: Full=FH2 domain-containing protein 1; taxon_id:9606 Homo sapiens
P05156	8	8	301.53	0.00651308	1.83526	NC	PD	RecName: Full=Complement factor I; EC=3.4.21.45; AltName: Full=C3B/C4B inactivator; Contains: RecName: Full=Complement factor I heavy chain; Contains: RecName: Full=Complement factor I light chain; Flags: Precursor; taxon_id:9606 Homo sapiens
P06313	5	3	268.48	0.00721383	1.7812	NC	PD	RecName: Full=Ig kappa chain V-IV region JI; Flags: Precursor; taxon_id:9606 Homo sapiens
P01769	3	3	83.02	0.00754028	2.53747	PD	NC	RecName: Full=Ig heavy chain V-III region GA; taxon_id:9606 Homo sapiens
Q9NSB2	2	1	33.75	0.00760264	10.3279	PD	NC	RecName: Full=Keratin, type II cuticular Hb4; AltName: Full=Keratin-84; Short=K84; AltName: Full=Type II hair keratin Hb4; AltName: Full=Type-II keratin Kb24; taxon_id:9606 Homo sapiens
O00560	7	6	297.84	0.00866154	1.78128	PD	NC	RecName: Full=Syntenin-1; AltName: Full=Melanoma differentiation-associated protein 9; Short=MDA-9; AltName: Full=Pro-TGF-alpha cytoplasmic domain-interacting protein 18; Short=TACIP18; AltName: Full=Scaffold protein Pbp1; AltName: Full=Syndecan-b...
P61224	3	3	137.27	0.00877884	2.1968	PD	NC	RecName: Full=Ras-related protein Rap-1b; AltName: Full=GTP-binding protein smg p21B; Flags: Precursor; taxon_id:9606 Homo sapiens
Q99878	4	4	237.97	0.0104908	2.27592	PD	NC	RecName: Full=Histone H2A type 1-J; AltName: Full=Histone H2A/e; taxon_id:9606 Homo sapiens
P00558	2	1	41.25	0.0107173	6.90735	PD	NC	RecName: Full=Phosphoglycerate kinase 1; EC=2.7.2.3; AltName: Full=Cell migration-inducing gene 10 protein; AltName: Full=Primer recognition protein 2; Short=PRP 2; taxon_id:9606 Homo sapiens
P13746	5	4	177.2	0.0111018	1.79798	PD	NC	RecName: Full=HLA class I histocompatibility antigen, A-11 alpha chain; AltName: Full=MHC class I antigen A*11; Flags: Precursor; taxon_id:9606 Homo sapiens
P81605	3	3	117.63	0.0118721	2.84122	PD	NC	RecName: Full=Dermcidin; EC=3.4.-.-; AltName: Full=Preproteolysin; Contains: RecName: Full=Survival-promoting peptide; Contains: RecName: Full=DCD-1; Flags: Precursor; taxon_id:9606 Homo sapiens
P00736;Q9NZP8	63	59	3094.94	0.0127129	1.48354	NC	PD	RecName: Full=Complement C1r subcomponent; EC=3.4.21.41; AltName: Full=Complement component 1 subcomponent r; Contains: RecName: Full=Complement C1r subcomponent heavy chain; Contains: RecName: Full=Complement C1r subcomponent light chain; Flags: ...
P01825	3	3	70.34	0.0127525	2.4159	NC	PD	RecName: Full=Ig heavy chain V-II region NEWM; taxon_id:9606 Homo sapiens
P08519	4	4	186.4	0.0141373	2.24187	PD	NC	RecName: Full=Apolipoprotein(a); Short=Apo(a); Short=Lp(a); EC=3.4.21.-; Flags: Precursor; taxon_id:9606 Homo sapiens
P01619	5	3	131.11	0.0153179	2.63168	PD	NC	RecName: Full=Ig kappa chain V-III region B6; taxon_id:9606 Homo sapiens
P01019	3	2	105.85	0.0156164	1.51065	PD	NC	RecName: Full=Angiotensinogen; AltName: Full=Serpin A8; Contains: RecName: Full=Angiotensin-1; AltName: Full=Angiotensin 1-10; AltName: Full=Angiotensin I; Short=Ang I; Contains: RecName: Full=Angiotensin-2; AltName: Full=Angiotensin 1-8; AltName:...
Q9NZJ4	2	1	49.15	0.0163406	2.07593	PD	NC	RecName: Full=Sacsin; AltName: Full=DnaJ homolog subfamily C member 29; Short=DNAJC29; taxon_id:9606 Homo sapiens
P04275;O94763;Q96JM4;Q9NZR1	111	102	4939.22	0.0163964	4.58707	PD	NC	RecName: Full=von Willebrand factor; Short=vWF; Contains: RecName: Full=von Willebrand antigen 2; AltName: Full=von Willebrand antigen II; Flags: Precursor; taxon_id:9606 Homo sapiens
P02765	7	6	286.15	0.0164005	1.79052	PD	NC	RecName: Full=Alpha-2-HS-glycoprotein; AltName: Full=Alpha-2-Z-globulin; AltName: Full=Ba-alpha-2-glycoprotein; AltName: Full=Fetuin-A; Contains: RecName: Full=Alpha-2-HS-glycoprotein chain A; Contains: RecName: Full=Alpha-2-HS-glycoprotein chain ...
P07360	5	4	246.11	0.0168232	2.00163	NC	PD	RecName: Full=Complement component C8 gamma chain; Flags: Precursor; taxon_id:9606 Homo sapiens
P02747	29	28	1409.49	0.0176817	1.22798	PD	NC	RecName: Full=Complement C1q subcomponent subunit C; Flags: Precursor; taxon_id:9606 Homo sapiens
P23528	3	3	143.58	0.0198662	2.13008	PD	NC	RecName: Full=Cofilin-1; AltName: Full=18 kDa phosphoprotein; Short=p18; AltName: Full=Cofilin, non-muscle isoform; taxon_id:9606 Homo sapiens
P05556	8	7	327.84	0.0211487	1.89698	PD	NC	RecName: Full=Integrin beta-1; AltName: Full=Fibronectin receptor subunit beta; AltName: Full=Glycoprotein IIa; Short=GPIIA; AltName: Full=VLA-4 subunit beta; AltName: CD_antigen=CD29; Flags: Precursor; taxon_id:9606 Homo sapiens
Q03591;P54840;Q92974;Q9Y620	4	3	192.61	0.0211808	1.8803	NC	PD	RecName: Full=Complement factor H-related protein 1; Short=FHR-1; AltName: Full=H factor-like protein 1; Short=H-factor-like 1; AltName: Full=H36; Flags: Precursor; taxon_id:9606 Homo sapiens
O15417	2	2	28.6	0.0215866	2.02574	PD	NC	RecName: Full=Trinucleotide repeat-containing gene 18 protein; AltName: Full=Long CAG trinucleotide repeat-containing gene 79 protein; taxon_id:9606 Homo sapiens
P01602	5	5	272.76	0.0225033	1.68723	NC	PD	RecName: Full=Ig kappa chain V-I region HK102; Flags: Precursor; Fragment; taxon_id:9606 Homo sapiens
P06311	3	2	99.92	0.0226527	1.58933	NC	PD	RecName: Full=Ig kappa chain V-III region IARC/BL41; Flags: Precursor; taxon_id:9606 Homo sapiens
O95613	2	1	30.34	0.0228414	38.6802	PD	NC	RecName: Full=Pericentrin; AltName: Full=Kendrin; AltName: Full=Pericentrin-B; taxon_id:9606 Homo sapiens
P00740	4	4	116.07	0.0230098	1.69038	PD	NC	RecName: Full=Coagulation factor IX; EC=3.4.21.22; AltName: Full=Christmas factor; AltName: Full=Plasma thromboplastin component; Short=PTC; Contains: RecName: Full=Coagulation factor IXa light chain; Contains: RecName: Full=Coagulation factor IXa...
P27169	6	6	238.47	0.0264032	1.42419	PD	NC	RecName: Full=Serum paraoxonase/arylesterase 1; Short=PON 1; EC=3.1.1.2; EC=3.1.1.81; EC=3.1.8.1; AltName: Full=Aromatic esterase 1; Short=A-esterase 1; AltName: Full=K-45; AltName: Full=Serum aryldialkylphosphatase 1; taxon_id:9606 Homo sapiens
P01772	3	3	118.75	0.0264759	1.45539	PD	NC	RecName: Full=Ig heavy chain V-III region KOL; taxon_id:9606 Homo sapiens
P15144	19	15	706.15	0.0291836	1.47933	NC	PD	RecName: Full=Aminopeptidase N; Short=AP-N; Short=hAPN; EC=3.4.11.2; AltName: Full=Alanyl aminopeptidase; AltName: Full=Aminopeptidase M; Short=AP-M; AltName: Full=Microsomal aminopeptidase; AltName: Full=Myeloid plasma membrane glycoprotein CD13;...
P13645	42	40	2119.76	0.0305341	2.14269	PD	NC	RecName: Full=Keratin, type I cytoskeletal 10; AltName: Full=Cytokeratin-10; Short=CK-10; AltName: Full=Keratin-10; Short=K10; taxon_id:9606 Homo sapiens
P01699	2	2	73.73	0.030748	5.94605	NC	PD	RecName: Full=Ig lambda chain V-I region VOR; taxon_id:9606 Homo sapiens
P32119	28	26	1126.01	0.0318077	3.27105	PD	NC	RecName: Full=Peroxiredoxin-2; EC=1.11.1.15; AltName: Full=Natural killer cell-enhancing factor B; Short=NKEF-B; AltName: Full=PRP; AltName: Full=Thiol-specific antioxidant protein; Short=TSA; AltName: Full=Thioredoxin peroxidase 1; AltName: Full=...
Q86UX7	7	7	297.69	0.0365184	2.63178	PD	NC	RecName: Full=Fermitin family homolog 3; AltName: Full=Kindlin-3; AltName: Full=MIG2-like protein; AltName: Full=Unc-112-related protein 2; taxon_id:9606 Homo sapiens
Q15848	3	3	141.84	0.0366468	2.24748	NC	PD	RecName: Full=Adiponectin; AltName: Full=30 kDa adipocyte complement-related protein; AltName: Full=Adipocyte complement-related 30 kDa protein; Short=ACRP30; AltName: Full=Adipocyte, C1q and collagen domain-containing protein; AltName: Full=Adipo...
P09871;Q14957	47	45	2268.14	0.0373077	1.36097	NC	PD	RecName: Full=Complement C1s subcomponent; EC=3.4.21.42; AltName: Full=C1 esterase; AltName: Full=Complement component 1 subcomponent s; Contains: RecName: Full=Complement C1s subcomponent heavy chain; Contains: RecName: Full=Complement C1s subcom...
P33778	3	3	149.32	0.037555	2.29059	PD	NC	RecName: Full=Histone H2B type 1-B; AltName: Full=Histone H2B.1; AltName: Full=Histone H2B.f; Short=H2B/f; taxon_id:9606 Homo sapiens
P62805	5	4	213.13	0.0400104	1.70629	PD	NC	RecName: Full=Histone H4; taxon_id:9606 Homo sapiens
Q15404;Q13017	5	4	151.44	0.0418846	1.89134	PD	NC	RecName: Full=Ras suppressor protein 1; Short=RSP-1; Short=Rsu-1; taxon_id:9606 Homo sapiens
P16671	13	11	569.97	0.0425982	1.72299	PD	NC	RecName: Full=Platelet glycoprotein 4; AltName: Full=Fatty acid translocase; Short=FAT; AltName: Full=Glycoprotein IIIb; Short=GPIIIB; AltName: Full=Leukocyte differentiation antigen CD36; AltName: Full=PAS IV; AltName: Full=PAS-4; AltName: Full=P...
P28290	2	1	38.76	0.0439919	67.1111	PD	NC	RecName: Full=Sperm-specific antigen 2; AltName: Full=Cleavage signal-1 protein; Short=CS-1; AltName: Full=Ki-ras-induced actin-interacting protein; taxon_id:9606 Homo sapiens
P02675	10	8	406.92	0.0442637	1.39127	PD	NC	RecName: Full=Fibrinogen beta chain; Contains: RecName: Full=Fibrinopeptide B; Contains: RecName: Full=Fibrinogen beta chain; Flags: Precursor; taxon_id:9606 Homo sapiens
Q8NBJ4	4	3	137.64	0.0444855	2.98953	PD	NC	RecName: Full=Golgi membrane protein 1; AltName: Full=Golgi membrane protein GP73; AltName: Full=Golgi phosphoprotein 2; taxon_id:9606 Homo sapiens
P01857	37	36	2151.54	0.04548	1.35151	NC	PD	RecName: Full=Ig gamma-1 chain C region; taxon_id:9606 Homo sapiens
P01610	4	4	196.92	0.0458084	1.35287	NC	PD	RecName: Full=Ig kappa chain V-I region WEA; taxon_id:9606 Homo sapiens
P05109	2	2	97.62	0.0465464	2.01318	PD	NC	RecName: Full=Protein S100-A8; AltName: Full=Calgranulin-A; AltName: Full=Calprotectin L1L subunit; AltName: Full=Cystic fibrosis antigen; Short=CFAG; AltName: Full=Leukocyte L1 complex light chain; AltName: Full=Migration inhibitory factor-relate...
P11166	5	5	168.98	0.047198	1.53272	PD	NC	RecName: Full=Solute carrier family 2, facilitated glucose transporter member 1; AltName: Full=Glucose transporter type 1, erythrocyte/brain; Short=GLUT-1; AltName: Full=HepG2 glucose transporter; taxon_id:9606 Homo sapiens
