# Supplementary material for: Identification of distinct circulating exosomes in Parkinson's disease
Source: Ann Clin Transl Neurol. 2015 Feb 6;2(4):353–61. doi: 10.1002/acn3.175 (PMC4402081; doi:10.1002/acn3.175)
Supplement: Table S3. — List of proteins that were differentially regulated in PD-derived microvesicles compared to those with ALS. Those previously associated with exosomes are shown in bold. [file acn30002-0353-sd3.xlsx]

## Sheet: Table S3
Supplementary Table 3: Proteins with different abundance levels in serum microvesicles derived from PD vs ALS subjects identified by tandem mass spectrometry
Accession	Peptide count	Peptides used for quantitation	Confidence score	Anova (p)	Max fold change	Highest mean condition	Lowest mean condition	Description
P00558	2	1	41.25	4.38745e-06	Infinity	PD	ALS	RecName: Full=Phosphoglycerate kinase 1; EC=2.7.2.3; AltName: Full=Cell migration-inducing gene 10 protein; AltName: Full=Primer recognition protein 2; Short=PRP 2; taxon_id:9606 Homo sapiens
P04406	2	2	65.67	7.16705e-06	3.40863	PD	ALS	RecName: Full=Glyceraldehyde-3-phosphate dehydrogenase; Short=GAPDH; EC=1.2.1.12; AltName: Full=Peptidyl-cysteine S-nitrosylase GAPDH; EC=2.6.99.-; taxon_id:9606 Homo sapiens
P62873	4	2	105.45	8.6714e-06	8.42101	PD	ALS	RecName: Full=Guanine nucleotide-binding protein G(I)/G(S)/G(T) subunit beta-1; AltName: Full=Transducin beta chain 1; taxon_id:9606 Homo sapiens
P60709	26	23	1062.18	2.04212e-05	3.93072	PD	ALS	RecName: Full=Actin, cytoplasmic 1; AltName: Full=Beta-actin; Contains: RecName: Full=Actin, cytoplasmic 1, N-terminally processed; taxon_id:9606 Homo sapiens
P13501	3	2	109.77	8.74879e-05	14.9889	PD	ALS	RecName: Full=C-C motif chemokine 5; AltName: Full=EoCP; AltName: Full=Eosinophil chemotactic cytokine; AltName: Full=SIS-delta; AltName: Full=Small-inducible cytokine A5; AltName: Full=T cell-specific protein P228; Short=TCP228; AltName: Full=T-c...
P07360	5	4	246.11	0.000124244	5.16888	ALS	PD	RecName: Full=Complement component C8 gamma chain; Flags: Precursor; taxon_id:9606 Homo sapiens
P02675	10	8	406.92	0.000312314	2.28517	PD	ALS	RecName: Full=Fibrinogen beta chain; Contains: RecName: Full=Fibrinopeptide B; Contains: RecName: Full=Fibrinogen beta chain; Flags: Precursor; taxon_id:9606 Homo sapiens
P61224	3	3	137.27	0.000328638	9.30979	PD	ALS	RecName: Full=Ras-related protein Rap-1b; AltName: Full=GTP-binding protein smg p21B; Flags: Precursor; taxon_id:9606 Homo sapiens
P02746	40	36	1957.51	0.000507253	1.68807	PD	ALS	RecName: Full=Complement C1q subcomponent subunit B; Flags: Precursor; taxon_id:9606 Homo sapiens
P13746	5	4	177.2	0.000673949	5.28546	PD	ALS	RecName: Full=HLA class I histocompatibility antigen, A-11 alpha chain; AltName: Full=MHC class I antigen A*11; Flags: Precursor; taxon_id:9606 Homo sapiens
P01825	3	3	70.34	0.000688042	5.74703	ALS	PD	RecName: Full=Ig heavy chain V-II region NEWM; taxon_id:9606 Homo sapiens
P02745	26	25	1126.79	0.000840923	1.64992	PD	ALS	RecName: Full=Complement C1q subcomponent subunit A; Flags: Precursor; taxon_id:9606 Homo sapiens
P02747	29	28	1409.49	0.00152281	1.63033	PD	ALS	RecName: Full=Complement C1q subcomponent subunit C; Flags: Precursor; taxon_id:9606 Homo sapiens
P04003;Q96AE4;Q96CN4	129	120	6613.33	0.00207145	1.62304	ALS	PD	RecName: Full=C4b-binding protein alpha chain; Short=C4bp; AltName: Full=Proline-rich protein; Short=PRP; Flags: Precursor; taxon_id:9606 Homo sapiens
P27169	6	6	238.47	0.00243888	2.58428	PD	ALS	RecName: Full=Serum paraoxonase/arylesterase 1; Short=PON 1; EC=3.1.1.2; EC=3.1.1.81; EC=3.1.8.1; AltName: Full=Aromatic esterase 1; Short=A-esterase 1; AltName: Full=K-45; AltName: Full=Serum aryldialkylphosphatase 1; taxon_id:9606 Homo sapiens
P06702	2	2	98.66	0.00247629	3.22261	PD	ALS	RecName: Full=Protein S100-A9; AltName: Full=Calgranulin-B; AltName: Full=Calprotectin L1H subunit; AltName: Full=Leukocyte L1 complex heavy chain; AltName: Full=Migration inhibitory factor-related protein 14; Short=MRP-14; Short=p14; AltName: Ful...
P07225;O15015;P35900;Q8IVF5;Q8IZF6	45	43	2226.02	0.00261119	1.41733	ALS	PD	RecName: Full=Vitamin K-dependent protein S; Flags: Precursor; taxon_id:9606 Homo sapiens
P05109	2	2	97.62	0.0029754	7.34621	PD	ALS	RecName: Full=Protein S100-A8; AltName: Full=Calgranulin-A; AltName: Full=Calprotectin L1L subunit; AltName: Full=Cystic fibrosis antigen; Short=CFAG; AltName: Full=Leukocyte L1 complex light chain; AltName: Full=Migration inhibitory factor-relate...
Q8IZJ3	2	1	40.96	0.00383524	5.70213	ALS	PD	RecName: Full=C3 and PZP-like alpha-2-macroglobulin domain-containing protein 8; Flags: Precursor; taxon_id:9606 Homo sapiens
P02765	7	6	286.15	0.00401044	3.85083	PD	ALS	RecName: Full=Alpha-2-HS-glycoprotein; AltName: Full=Alpha-2-Z-globulin; AltName: Full=Ba-alpha-2-glycoprotein; AltName: Full=Fetuin-A; Contains: RecName: Full=Alpha-2-HS-glycoprotein chain A; Contains: RecName: Full=Alpha-2-HS-glycoprotein chain ...
P05556	8	7	327.84	0.00408806	4.41549	PD	ALS	RecName: Full=Integrin beta-1; AltName: Full=Fibronectin receptor subunit beta; AltName: Full=Glycoprotein IIa; Short=GPIIA; AltName: Full=VLA-4 subunit beta; AltName: CD_antigen=CD29; Flags: Precursor; taxon_id:9606 Homo sapiens
Q5T4S7	2	1	32.78	0.00485581	Infinity	PD	ALS	RecName: Full=E3 ubiquitin-protein ligase UBR4; EC=6.3.2.-; AltName: Full=600 kDa retinoblastoma protein-associated factor; AltName: Full=N-recognin-4; AltName: Full=Retinoblastoma-associated factor of 600 kDa; Short=RBAF600; Short=p600; AltName: ...
Q15058	2	2	28.58	0.00486271	1.70659	PD	ALS	RecName: Full=Kinesin-like protein KIF14; taxon_id:9606 Homo sapiens
P16671	13	11	569.97	0.00645734	3.94445	PD	ALS	RecName: Full=Platelet glycoprotein 4; AltName: Full=Fatty acid translocase; Short=FAT; AltName: Full=Glycoprotein IIIb; Short=GPIIIB; AltName: Full=Leukocyte differentiation antigen CD36; AltName: Full=PAS IV; AltName: Full=PAS-4; AltName: Full=P...
Q86UX7	7	7	297.69	0.00767697	8.96763	PD	ALS	RecName: Full=Fermitin family homolog 3; AltName: Full=Kindlin-3; AltName: Full=MIG2-like protein; AltName: Full=Unc-112-related protein 2; taxon_id:9606 Homo sapiens
P01699	2	2	73.73	0.00808531	3.51491	ALS	PD	RecName: Full=Ig lambda chain V-I region VOR; taxon_id:9606 Homo sapiens
P62987	7	7	266.92	0.00967116	1.68805	PD	ALS	RecName: Full=Ubiquitin-60S ribosomal protein L40; AltName: Full=CEP52; AltName: Full=Ubiquitin A-52 residue ribosomal protein fusion product 1; Contains: RecName: Full=Ubiquitin; Contains: RecName: Full=60S ribosomal protein L40; Flags: Precursor...
P11166	5	5	168.98	0.00988974	2.69876	PD	ALS	RecName: Full=Solute carrier family 2, facilitated glucose transporter member 1; AltName: Full=Glucose transporter type 1, erythrocyte/brain; Short=GLUT-1; AltName: Full=HepG2 glucose transporter; taxon_id:9606 Homo sapiens
P01019	3	2	105.85	0.01072	2.09473	PD	ALS	RecName: Full=Angiotensinogen; AltName: Full=Serpin A8; Contains: RecName: Full=Angiotensin-1; AltName: Full=Angiotensin 1-10; AltName: Full=Angiotensin I; Short=Ang I; Contains: RecName: Full=Angiotensin-2; AltName: Full=Angiotensin 1-8; AltName:...
P81605	3	3	117.63	0.0121382	5.93688	PD	ALS	RecName: Full=Dermcidin; EC=3.4.-.-; AltName: Full=Preproteolysin; Contains: RecName: Full=Survival-promoting peptide; Contains: RecName: Full=DCD-1; Flags: Precursor; taxon_id:9606 Homo sapiens
Q5THJ4;Q8WU76;Q9Y5K6	3	1	53.2	0.0126351	8.45733	PD	ALS	RecName: Full=Vacuolar protein sorting-associated protein 13D; taxon_id:9606 Homo sapiens
P01023	335	310	17657.6	0.0127481	2.84766	ALS	PD	RecName: Full=Alpha-2-macroglobulin; Short=Alpha-2-M; AltName: Full=C3 and PZP-like alpha-2-macroglobulin domain-containing protein 5; Flags: Precursor; taxon_id:9606 Homo sapiens
O00560	7	6	297.84	0.0128013	2.43455	PD	ALS	RecName: Full=Syntenin-1; AltName: Full=Melanoma differentiation-associated protein 9; Short=MDA-9; AltName: Full=Pro-TGF-alpha cytoplasmic domain-interacting protein 18; Short=TACIP18; AltName: Full=Scaffold protein Pbp1; AltName: Full=Syndecan-b...
Q15404;Q13017	5	4	151.44	0.0134834	3.57738	PD	ALS	RecName: Full=Ras suppressor protein 1; Short=RSP-1; Short=Rsu-1; taxon_id:9606 Homo sapiens
P07478	7	7	380.17	0.0138301	1.99564	PD	ALS	RecName: Full=Trypsin-2; EC=3.4.21.4; AltName: Full=Anionic trypsinogen; AltName: Full=Serine protease 2; AltName: Full=Trypsin II; Flags: Precursor; taxon_id:9606 Homo sapiens
P01602	5	5	272.76	0.0141258	2.4583	ALS	PD	RecName: Full=Ig kappa chain V-I region HK102; Flags: Precursor; Fragment; taxon_id:9606 Homo sapiens
P01620	2	2	56.82	0.0155252	2.05115	ALS	PD	RecName: Full=Ig kappa chain V-III region SIE; taxon_id:9606 Homo sapiens
P0C0L4	6	6	365.67	0.0172488	1.61327	ALS	PD	RecName: Full=Complement C4-A; AltName: Full=Acidic complement C4; AltName: Full=C3 and PZP-like alpha-2-macroglobulin domain-containing protein 2; Contains: RecName: Full=Complement C4 beta chain; Contains: RecName: Full=Complement C4-A alpha cha...
P23528	3	3	143.58	0.017428	3.67079	PD	ALS	RecName: Full=Cofilin-1; AltName: Full=18 kDa phosphoprotein; Short=p18; AltName: Full=Cofilin, non-muscle isoform; taxon_id:9606 Homo sapiens
P32119	28	26	1126.01	0.0175391	9.57311	PD	ALS	RecName: Full=Peroxiredoxin-2; EC=1.11.1.15; AltName: Full=Natural killer cell-enhancing factor B; Short=NKEF-B; AltName: Full=PRP; AltName: Full=Thiol-specific antioxidant protein; Short=TSA; AltName: Full=Thioredoxin peroxidase 1; AltName: Full=...
P00734	35	35	1531.14	0.0189583	1.67616	ALS	PD	RecName: Full=Prothrombin; EC=3.4.21.5; AltName: Full=Coagulation factor II; Contains: RecName: Full=Activation peptide fragment 1; Contains: RecName: Full=Activation peptide fragment 2; Contains: RecName: Full=Thrombin light chain; Contains: RecN...
P04839	3	3	107.35	0.0193159	1.87069	PD	ALS	RecName: Full=Cytochrome b-245 heavy chain; EC=1.-.-.-; AltName: Full=CGD91-phox; AltName: Full=Cytochrome b(558) subunit beta; Short=Cytochrome b558 subunit beta; AltName: Full=Heme-binding membrane glycoprotein gp91phox; AltName: Full=NADPH oxid...
Q15848	3	3	141.84	0.0211784	2.72319	ALS	PD	RecName: Full=Adiponectin; AltName: Full=30 kDa adipocyte complement-related protein; AltName: Full=Adipocyte complement-related 30 kDa protein; Short=ACRP30; AltName: Full=Adipocyte, C1q and collagen domain-containing protein; AltName: Full=Adipo...
P00450	12	12	448.97	0.0305891	1.60377	ALS	PD	RecName: Full=Ceruloplasmin; EC=1.16.3.1; AltName: Full=Ferroxidase; Flags: Precursor; taxon_id:9606 Homo sapiens
P20851	12	12	605.28	0.0326508	1.50531	ALS	PD	RecName: Full=C4b-binding protein beta chain; Flags: Precursor; taxon_id:9606 Homo sapiens
P08123	4	3	71.61	0.0357247	1.98951	PD	ALS	RecName: Full=Collagen alpha-2(I) chain; AltName: Full=Alpha-2 type I collagen; Flags: Precursor; taxon_id:9606 Homo sapiens
P48741	3	1	89.37	0.0367131	1.92132	PD	ALS	RecName: Full=Putative heat shock 70 kDa protein 7; AltName: Full=Heat shock 70 kDa protein B; taxon_id:9606 Homo sapiens
O15417	2	2	28.6	0.0446191	2.08087	ALS	PD	RecName: Full=Trinucleotide repeat-containing gene 18 protein; AltName: Full=Long CAG trinucleotide repeat-containing gene 79 protein; taxon_id:9606 Homo sapiens
O43897	2	1	40.27	0.0473165	3.73302	PD	ALS	RecName: Full=Tolloid-like protein 1; EC=3.4.24.-; Flags: Precursor; taxon_id:9606 Homo sapiens
P06311	3	2	99.92	0.0481787	1.45875	ALS	PD	RecName: Full=Ig kappa chain V-III region IARC/BL41; Flags: Precursor; taxon_id:9606 Homo sapiens
P08519	4	4	186.4	0.0490117	2.83718	PD	ALS	RecName: Full=Apolipoprotein(a); Short=Apo(a); Short=Lp(a); EC=3.4.21.-; Flags: Precursor; taxon_id:9606 Homo sapiens
