# Supplementary material for: Identification of distinct circulating exosomes in Parkinson's disease
Source: Ann Clin Transl Neurol. 2015 Feb 6;2(4):353–61. doi: 10.1002/acn3.175 (PMC4402081; doi:10.1002/acn3.175)
Supplement: Table S4 — List of proteins that were differentially regulated in ALS-derived microvesicles compared to controls. [file acn30002-0353-sd4.xlsx]

## Sheet: ALS vs. NC
Supplementary Table 4: Proteins with different abundance levels in serum microvesicles derived from ALS vs Control subjects identified by tandem mass spectrometry
Protein Group (Accessions)	Peptide count	Unique peptides	Confidence score	Anova (p)	MND vs CTRL, fold change
Q8NBJ4	4	3	137.64	0.024294	119.199	Golgi membrane protein 1
P12111;P61006	5	4	155.98	0.00258036	3.72511	Collagen alpha-3(VI) chain
P01602	5	5	272.76	0.0285411	2.84033	Ig kappa chain V-I region HK102
P01596;Q8NB14;Q9P2D8;Q9Y2K9	6	5	130.02	0.00497334	2.71655	Ig kappa chain V-I region CAR
P20742	3	1	77.18	0.021656	2.54618	Pregnancy zone protein
P01861	4	2	151.78	0.0475012	2.48995	Ig gamma-4 chain C region
P02675	10	8	406.92	0.00122419	2.48477	Fibrinogen beta chain
P01023	335	310	17657.6	0.00345631	2.47182	Alpha-2-macroglobulin
P04275;O94763;Q96JM4;Q9NZR1	111	102	4939.22	0.00183901	2.23366	von Willebrand factor
Q15848	3	3	141.84	0.0460776	2.21108	Adiponectin
P05155	10	10	399.06	0.0108702	2.20972	Plasma protease C1 inhibitor
P35908	53	48	2305.3	0.00869535	2.20656	Keratin, type II cytoskeletal 2 epidermal
P83593	3	3	99.41	0.0176748	2.19409	Ig kappa chain V-IV region STH
P13645	42	40	2119.76	0.0114683	2.16672	Keratin, type I cytoskeletal 10
P02654	5	5	218.54	0.0441469	1.94743	Apolipoprotein C-I
P07360	5	4	246.11	0.0215723	1.91908	Complement component C8 gamma chain
O15417	2	2	28.6	0.00535509	1.89704	Trinucleotide repeat-containing gene 18 protein
P01609	3	2	82.26	0.000367659	1.88449	Ig kappa chain V-I region Scw
P10909	31	30	1244.76	0.020758	1.86431	Clusterin
P01611	3	2	61.96	0.00607283	1.84715	Ig kappa chain V-I region Wes
P00734	35	35	1531.14	0.0339033	1.81708	Prothrombin
P02748;Q8IWZ5;Q9UKU7	24	22	1097.61	0.006634	1.81573	Complement component C9
P04003;Q96AE4;Q96CN4	129	120	6613.33	0.00150191	1.77214	C4b-binding protein alpha chain
P15144	19	15	706.15	0.0210292	1.76747	Aminopeptidase N
P07357	14	13	558.84	0.0140882	1.73134	Complement component C8 alpha chain
P20851	12	12	605.28	0.00345519	1.6992	C4b-binding protein beta chain
P01771	3	2	116.68	0.0437307	1.66321	Ig heavy chain V-III region HIL
P07996	29	27	1249.83	0.0191679	1.64111	Thrombospondin-1
P35527;P05455	55	53	2646.79	0.00787797	1.63776	Keratin, type I cytoskeletal 9
P07225;O15015;P35900;Q8IVF5;Q8IZF6	45	43	2226.02	0.0120287	1.57914	Vitamin K-dependent protein S
P02768;P30154	212	199	11581.8	0.00816324	1.55794	Serum albumin
P04004	27	24	1256.8	0.00985693	1.49977	Vitronectin
P02749	9	8	366.35	0.00511871	1.48049	Beta-2-glycoprotein 1
P07358	12	11	539.11	0.0189489	1.4786	Complement component C8 beta chain
P02679	10	9	454.87	0.012044	1.46519	Fibrinogen gamma chain
P0C0L4	6	6	365.67	0.0027243	1.41204	Complement C4-A
O75636	21	19	1040.56	0.0201073	1.39763	Ficolin-3
P02656	5	4	318.39	0.0207445	1.35087	Apolipoprotein C-III
P01031;Q7Z7A1	67	57	2622.7	0.0319022	1.32313	Complement C5
P62987	7	7	266.92	0.0453984	1.27348	Ubiquitin-60S ribosomal protein L40
P01766	33	22	1384.9	0.00603082	1.16795	Ig heavy chain V-III region BRO
P09871;Q14957	47	45	2268.14	0.0449563	-1.14508	Complement C1s subcomponent
P02751	379	358	20104.6	0.036133	-1.21389	Fibronectin
P21926	3	3	174.05	0.030331	-1.26448	CD9 antigen
P11142	12	9	495.03	0.0411624	-1.32036	Heat shock cognate 71 kDa protein
Q9BPU6	2	2	40.62	0.0141172	-1.32115	Dihydropyrimidinase-related protein 5
P01877	6	6	397.41	0.00121879	-1.39098	Ig alpha-2 chain C region
Q8N699	3	3	132.97	0.0173667	-1.39396	Myc target protein 1
P01042	8	8	326.26	0.0406296	-1.46692	Kininogen-1
P02786;Q96JG8;Q9P2M7;Q9UJX5	46	41	1979.86	0.0246142	-1.49299	Transferrin receptor protein 1
Q9Y490	7	7	259.7	0.0308289	-1.51537	Talin-1
P10124	9	8	357.11	0.00896719	-1.52839	Serglycin
P11166	5	5	168.98	0.00429561	-1.59331	Solute carrier family 2, facilitated glucose transporter member 1
P00488	18	15	842.33	0.0211909	-1.60382	Coagulation factor XIII A chain
P02765	7	6	286.15	0.0442996	-1.60864	Alpha-2-HS-glycoprotein
P04406	2	2	65.67	0.0371312	-1.61018	Glyceraldehyde-3-phosphate dehydrogenase
P06316	12	10	310.59	0.019875	-1.65973	Ig lambda chain V-I region BL2
P02730;Q7Z6L1	14	13	670.29	0.0165803	-1.68997	Band 3 anion transport protein
P01781	21	16	843.98	0.0154224	-1.70668	Ig heavy chain V-III region GAL
P0CG05	34	28	1446.48	0.0479177	-1.79911	Ig lambda-2 chain C regions
P13987	5	5	262.3	0.0201538	-1.95751	CD59 glycoprotein
P68871	47	46	2240.65	0.0072727	-1.96051	Hemoglobin subunit beta
P01825	3	3	70.34	0.0233984	-1.96712	Ig heavy chain V-II region NEWM
P01860	82	74	3657.52	0.00196171	-2.06698	Ig gamma-3 chain C region
P69905	27	27	1464.21	0.00426528	-2.10799	Hemoglobin subunit alpha
P01700;O15054;Q7Z6J0	4	2	118.53	0.0114448	-2.16793	Ig lambda chain V-I region HA
Q16610;Q8NCY6;Q99570	22	21	1090.07	0.0183835	-2.17742	Extracellular matrix protein 1
P01024;O43374;P09914;Q8IVL1;Q9BZQ6;Q9C0J8	572	528	28687.5	0.00162511	-2.23657	Complement C3
Q86UX7	7	7	297.69	0.0230377	-2.28294	Fermitin family homolog 3
P16671	13	11	569.97	0.00579719	-2.32373	Platelet glycoprotein 4
P27918	48	47	2661.93	0.035909	-2.33984	Properdin
Q8WZ42	108	70	2778.06	0.000408775	-2.35134	Titin
P0CG06	9	9	432.54	0.0309355	-2.52924	Ig lambda-3 chain C regions
P60709	26	23	1062.18	0.0126708	-2.58118	Actin, cytoplasmic 1
P35579	4	2	132.73	0.00136281	-2.61781	Myosin-9
P01617	3	3	73.62	0.0327578	-2.88841	Ig kappa chain V-II region TEW
P04114	54	45	1896.62	0.00370731	-2.89045	Apolipoprotein B-100
P61224	3	3	137.27	0.00687595	-2.9831	Ras-related protein Rap-1b
P13746	5	4	177.2	0.01169	-3.16454	HLA class I histocompatibility antigen, A-11 alpha chain
Q9H251	2	1	39.02	0.0257622	-3.30702	Cadherin-23
P81605	3	3	117.63	0.0163789	-3.38299	Dermcidin
P00751;Q15878	28	27	1410.15	0.00170139	-3.60615	Complement factor B
P32119	28	26	1126.01	0.00236813	-3.70196	Peroxiredoxin-2
P08519	4	4	186.4	0.00733653	-3.79571	Apolipoprotein(a)
P06396	28	25	1239.58	0.000132936	-4.05704	Gelsolin
P01622	11	7	412.09	0.00429265	-4.41981	Ig kappa chain V-III region Ti
P05109	2	2	97.62	0.00228178	-5.29927	Protein S100-A8
P01780	9	6	353.71	0.0011744	-5.34128	Ig heavy chain V-III region JON
P01616	3	3	204.69	0.00170082	-7.51759	Ig kappa chain V-II region MIL
P06889	2	2	164.54	4.22687e-05	-23.072	Ig lambda chain V-IV region MOL
P06326	3	2	131.4	0.00052488	-29.2401	Ig heavy chain V-I region Mot
